# Supplementary material for: 2-Hy­droxy-3-meth­oxy­methyl-5-methyl­benzaldehyde
Source: Acta Crystallogr Sect E Struct Rep Online. 2013 Jan 31;69(Pt 2):o317. doi: 10.1107/S1600536813002845 (PMC3569835; doi:10.1107/S1600536813002845)
Supplement: Supplementary file 1 [file e-69-0o317-sup1.cif]

##############################################################################
#                                                                            #
# This CIF contains the data in a paper accepted for publication in          #
# Acta Crystallographica Section E. It conforms to the requirements of       #
# Notes for Authors for Acta Crystallographica Section E, and has been       #
# peer reviewed under the auspices of the IUCr Commission on Journals.       #
#                                                                            #
# Full details of the Crystallographic Information File format               #
# are given in the paper "The Crystallographic Information File (CIF):       #
# a New Standard Archive File for Crystallography" by S. R. Hall, F. H.      #
# Allen and I. D. Brown [Acta Cryst. (1991), A47, 655-685].                  #
#                                                                            #
# The current version of the core CIF dictionary is obtainable from          #
# ftp://ftp.iucr.org/pub/cif_core.dic.                                       #
#                                                                            #
# Software is freely available for graphical display of the structure(s)     #
# in this CIF. For information consult the CIF software page                 #
# http://www.iucr.org/resources/cif/software.                                #
#                                                                            #
# This file may be used for bona fide research purposes within the           #
# scientific community so long as proper attribution is given to the journal # 
# article from which it was obtained.                                        #
#                                                                            #
##############################################################################
data_global
_audit_creation_method     SHELXL97
_journal_date_recd_electronic     2013-01-27
_journal_date_accepted     2013-01-28
_journal_name_full     'Acta Crystallographica, Section E'
_journal_year     2013
_journal_volume     69
_journal_issue      2
_journal_page_first     o317
_journal_page_last     o317
_journal_paper_category     QO
_journal_paper_doi     10.1107/S1600536813002845
_journal_coeditor_code     BT6886
_publ_contact_author_name     'G. Chakkaravarthi'
_publ_contact_author_address
;
Department of Physics
CPCL Polytechnic College
Chennai 600 068
India
;
_publ_contact_author_email     'chakkaravarthi_2005@yahoo.com'
_publ_contact_author_fax     ?
_publ_contact_author_phone     '09940334668'
_publ_section_title
;
2-Hydroxy-3-methoxymethyl-5-methylbenzaldehyde
;
loop_
    _publ_author_name
    _publ_author_address
    'B. Gunasekaran'
;
Department of Physics & Nano Technology,
SRM University, SRM Nagar,
Kattankulathur, Kancheepuram Dist,
Chennai 603 203 Tamil Nadu,
India
;
    'A. Jayamani'
;
Department of Chemistry,
DDE, Alagappa University,
Karaikudi 630 003
India
;
    'N. Sengottuvelan'
;
Department of Chemistry,
DDE, Alagappa University,
Karaikudi 630 003
India
;
    'G. Chakkaravarthi'
;
Department of Physics,
CPCL Polytechnic College,
Chennai 600 068,
India
;
_publ_section_synopsis     .
data_I
_audit_creation_method     SHELXL-97
_chemical_name_systematic
;
2-Hydroxy-3-methoxymethyl-5-methylbenzaldehyde
;
_chemical_name_common     ?
_chemical_formula_moiety     'C10 H12 O3'
_chemical_formula_sum     'C10 H12 O3'
_chemical_formula_iupac     'C10 H12 O3'
_chemical_formula_weight     180.20
_chemical_melting_point     ?
_symmetry_cell_setting     monoclinic
_symmetry_space_group_name_H-M     'P 21/c'
_symmetry_space_group_name_Hall     '-P 2ybc'
loop_
    _symmetry_equiv_pos_as_xyz
    'x, y, z'
    '-x, y+1/2, -z+1/2'
    '-x, -y, -z'
    'x, -y-1/2, z-1/2'
_cell_length_a     13.899(3)
_cell_length_b     8.9184(19)
_cell_length_c     7.5043(16)
_cell_angle_alpha     90.00
_cell_angle_beta     94.098(6)
_cell_angle_gamma     90.00
_cell_volume     927.8(3)
_cell_formula_units_Z     4
_cell_measurement_reflns_used     3221
_cell_measurement_theta_min     2.7
_cell_measurement_theta_max     24.8
_cell_measurement_temperature     295(2)
_exptl_crystal_description     block
_exptl_crystal_colour     yellow
_exptl_crystal_size_max     0.30
_exptl_crystal_size_mid     0.24
_exptl_crystal_size_min     0.20
_exptl_crystal_density_diffrn     1.290
_exptl_crystal_density_meas     ?
_exptl_crystal_density_method     'not measured'
_exptl_crystal_F_000     384
_exptl_absorpt_coefficient_mu     0.095
_exptl_absorpt_correction_type     multi-scan
_exptl_absorpt_process_details     '(SADABS; Sheldrick, 1996)'
_exptl_absorpt_correction_T_min     0.9721
_exptl_absorpt_correction_T_max     0.9813
_exptl_special_details
;
;
_diffrn_ambient_temperature     295(2)
_diffrn_radiation_type     MoK\a
_diffrn_radiation_wavelength     0.71073
_diffrn_radiation_source     'fine-focus sealed tube'
_diffrn_radiation_monochromator     graphite
_diffrn_measurement_device_type     'Bruker Kappa APEXII'
_diffrn_measurement_method     '\w and \f'
_diffrn_detector_area_resol_mean     ?
_diffrn_reflns_number     10089
_diffrn_reflns_av_R_equivalents     0.0504
_diffrn_reflns_av_sigmaI/netI     0.0472
_diffrn_reflns_theta_min     2.72
_diffrn_reflns_theta_max     28.70
_diffrn_reflns_theta_full     25.00
_diffrn_measured_fraction_theta_max     0.973
_diffrn_measured_fraction_theta_full     0.986
_diffrn_reflns_limit_h_min     -18
_diffrn_reflns_limit_h_max     18
_diffrn_reflns_limit_k_min     -11
_diffrn_reflns_limit_k_max     12
_diffrn_reflns_limit_l_min     -9
_diffrn_reflns_limit_l_max     9
_diffrn_standards_number     0
_diffrn_standards_interval_count     ?
_diffrn_standards_interval_time     0
_diffrn_standards_decay_%     ?
_refine_special_details
;
;
_reflns_number_total     2329
_reflns_number_gt     1213
_reflns_threshold_expression     I>2sigma(I)
_refine_ls_structure_factor_coef     Fsqd
_refine_ls_matrix_type     full
_refine_ls_R_factor_all     0.1203
_refine_ls_R_factor_gt     0.0542
_refine_ls_wR_factor_gt     0.1331
_refine_ls_wR_factor_ref     0.1805
_refine_ls_goodness_of_fit_ref     1.030
_refine_ls_restrained_S_all     1.030
_refine_ls_number_reflns     2329
_refine_ls_number_parameters     121
_refine_ls_number_restraints     0
_refine_ls_hydrogen_treatment     constr
_refine_ls_weighting_scheme     calc
_refine_ls_weighting_details
         'calc w=1/[\s^2^(Fo^2^)+(0.0625P)^2^+0.4641P] where P=(Fo^2^+2Fc^2^)/3'
_atom_sites_solution_hydrogens     geom
_atom_sites_solution_primary     direct
_atom_sites_solution_secondary     difmap
_refine_ls_shift/su_max     0.000
_refine_ls_shift/su_mean     0.000
_refine_diff_density_max     0.242
_refine_diff_density_min     -0.220
_refine_ls_extinction_method     none
_refine_ls_extinction_coef     ?
loop_
    _atom_type_symbol
    _atom_type_description
    _atom_type_scat_dispersion_real
    _atom_type_scat_dispersion_imag
    _atom_type_scat_source
    'C' 'C' 0.0033 0.0016
                         'International Tables Vol C Tables 4.2.6.8 and 6.1.1.4'
    'H' 'H' 0.0000 0.0000
                         'International Tables Vol C Tables 4.2.6.8 and 6.1.1.4'
    'O' 'O' 0.0106 0.0060
                         'International Tables Vol C Tables 4.2.6.8 and 6.1.1.4'
_computing_data_collection     'APEX2 (Bruker, 2004)'
_computing_cell_refinement     'SAINT (Bruker, 2004)'
_computing_data_reduction     'SAINT (Bruker, 2004)'
_computing_structure_solution     'SHELXS97 (Sheldrick, 2008)'
_computing_structure_refinement     'SHELXL97 (Sheldrick, 2008)'
_computing_molecular_graphics     'PLATON (Spek, 2009)'
_computing_publication_material     'SHELXL97 (Sheldrick, 2008)'
loop_
    _atom_site_type_symbol
    _atom_site_label
    _atom_site_fract_x
    _atom_site_fract_y
    _atom_site_fract_z
    _atom_site_U_iso_or_equiv
    _atom_site_adp_type
    _atom_site_calc_flag
    _atom_site_refinement_flags
    _atom_site_occupancy
    _atom_site_symmetry_multiplicity
    _atom_site_disorder_assembly
    _atom_site_disorder_group
    C C8 0.92734(18) 1.0908(3) 0.1482(4) 0.0617(7) Uani d . 1 1 . .
    H H8 0.9842 1.1345 0.1959 0.074 Uiso calc R 1 1 . .
    C C1 0.85176(16) 1.1898(2) 0.0792(3) 0.0459(6) Uani d . 1 1 . .
    C C6 0.86550(16) 1.3446(3) 0.0868(3) 0.0497(6) Uani d . 1 1 . .
    H H6 0.9241 1.3825 0.1349 0.060 Uiso calc R 1 1 . .
    C C5 0.79476(17) 1.4420(2) 0.0250(3) 0.0479(6) Uani d . 1 1 . .
    C C4 0.70806(16) 1.3801(2) -0.0467(3) 0.0457(6) Uani d . 1 1 . .
    H H4 0.6595 1.4449 -0.0906 0.055 Uiso calc R 1 1 . .
    C C3 0.69089(16) 1.2288(2) -0.0558(3) 0.0426(5) Uani d . 1 1 . .
    C C2 0.76424(16) 1.1324(2) 0.0081(3) 0.0438(5) Uani d . 1 1 . .
    C C9 0.59741(17) 1.1631(3) -0.1290(3) 0.0536(6) Uani d . 1 1 . .
    H H9A 0.6088 1.0965 -0.2275 0.064 Uiso calc R 1 1 . .
    H H9B 0.5690 1.1049 -0.0370 0.064 Uiso calc R 1 1 . .
    C C10 0.4451(2) 1.2195(3) -0.2637(4) 0.0741(9) Uani d . 1 1 . .
    H H10A 0.4569 1.1579 -0.3648 0.111 Uiso calc R 1 1 . .
    H H10B 0.4030 1.3006 -0.3012 0.111 Uiso calc R 1 1 . .
    H H10C 0.4155 1.1602 -0.1759 0.111 Uiso calc R 1 1 . .
    C C7 0.8079(2) 1.6091(3) 0.0330(4) 0.0687(8) Uani d . 1 1 . .
    H H7A 0.7929 1.6451 0.1483 0.103 Uiso calc R 1 1 . .
    H H7B 0.7657 1.6556 -0.0576 0.103 Uiso calc R 1 1 . .
    H H7C 0.8736 1.6336 0.0132 0.103 Uiso calc R 1 1 . .
    O O1 0.92264(14) 0.9535(2) 0.1490(3) 0.0772(6) Uani d . 1 1 . .
    O O2 0.74664(13) 0.98329(17) 0.0006(3) 0.0618(5) Uani d . 1 1 . .
    H H2 0.7946 0.9376 0.0410 0.093 Uiso calc R 1 1 . .
    O O3 0.53348(12) 1.27783(19) -0.1888(3) 0.0638(5) Uani d . 1 1 . .
loop_
    _atom_site_aniso_label
    _atom_site_aniso_U_11
    _atom_site_aniso_U_22
    _atom_site_aniso_U_33
    _atom_site_aniso_U_12
    _atom_site_aniso_U_13
    _atom_site_aniso_U_23
    C8 0.0507(15) 0.0628(17) 0.0718(19) 0.0088(12) 0.0061(12) 0.0047(13)
    C1 0.0469(13) 0.0412(12) 0.0500(14) 0.0053(10) 0.0060(10) 0.0027(9)
    C6 0.0463(13) 0.0475(14) 0.0549(15) -0.0047(10) 0.0020(10) -0.0034(11)
    C5 0.0530(14) 0.0374(11) 0.0532(14) -0.0033(10) 0.0039(10) -0.0027(10)
    C4 0.0475(13) 0.0361(11) 0.0535(14) 0.0042(9) 0.0028(10) 0.0029(10)
    C3 0.0475(12) 0.0357(11) 0.0449(13) -0.0051(9) 0.0059(9) 0.0007(9)
    C2 0.0515(13) 0.0319(11) 0.0487(13) -0.0005(9) 0.0086(10) 0.0017(9)
    C9 0.0560(14) 0.0406(12) 0.0638(16) -0.0052(11) 0.0027(12) 0.0040(11)
    C10 0.0586(17) 0.0758(19) 0.085(2) -0.0147(14) -0.0139(14) 0.0095(16)
    C7 0.0728(18) 0.0374(13) 0.095(2) -0.0071(12) -0.0003(15) -0.0078(13)
    O1 0.0704(13) 0.0538(12) 0.1080(18) 0.0216(9) 0.0109(11) 0.0142(11)
    O2 0.0665(12) 0.0333(9) 0.0858(14) 0.0009(7) 0.0063(10) 0.0045(8)
    O3 0.0500(10) 0.0528(10) 0.0858(13) -0.0075(8) -0.0136(9) 0.0087(9)
_geom_special_details     ?
loop_
    _geom_bond_atom_site_label_1
    _geom_bond_atom_site_label_2
    _geom_bond_site_symmetry_2
    _geom_bond_distance
    _geom_bond_publ_flag
    C8 O1 . 1.227(3) ?
    C8 C1 . 1.440(3) ?
    C8 H8 . 0.9300 ?
    C1 C2 . 1.391(3) ?
    C1 C6 . 1.394(3) ?
    C6 C5 . 1.368(3) ?
    C6 H6 . 0.9300 ?
    C5 C4 . 1.398(3) ?
    C5 C7 . 1.503(3) ?
    C4 C3 . 1.372(3) ?
    C4 H4 . 0.9300 ?
    C3 C2 . 1.392(3) ?
    C3 C9 . 1.494(3) ?
    C2 O2 . 1.352(2) ?
    C9 O3 . 1.407(3) ?
    C9 H9A . 0.9700 ?
    C9 H9B . 0.9700 ?
    C10 O3 . 1.413(3) ?
    C10 H10A . 0.9600 ?
    C10 H10B . 0.9600 ?
    C10 H10C . 0.9600 ?
    C7 H7A . 0.9600 ?
    C7 H7B . 0.9600 ?
    C7 H7C . 0.9600 ?
    O2 H2 . 0.8200 ?
loop_
    _geom_angle_atom_site_label_1
    _geom_angle_atom_site_label_2
    _geom_angle_atom_site_label_3
    _geom_angle_site_symmetry_1
    _geom_angle_site_symmetry_3
    _geom_angle
    _geom_angle_publ_flag
    O1 C8 C1 . . 125.2(3) ?
    O1 C8 H8 . . 117.4 ?
    C1 C8 H8 . . 117.4 ?
    C2 C1 C6 . . 119.6(2) ?
    C2 C1 C8 . . 120.5(2) ?
    C6 C1 C8 . . 119.9(2) ?
    C5 C6 C1 . . 121.5(2) ?
    C5 C6 H6 . . 119.3 ?
    C1 C6 H6 . . 119.3 ?
    C6 C5 C4 . . 117.3(2) ?
    C6 C5 C7 . . 122.3(2) ?
    C4 C5 C7 . . 120.4(2) ?
    C3 C4 C5 . . 123.3(2) ?
    C3 C4 H4 . . 118.3 ?
    C5 C4 H4 . . 118.3 ?
    C4 C3 C2 . . 118.0(2) ?
    C4 C3 C9 . . 123.2(2) ?
    C2 C3 C9 . . 118.74(19) ?
    O2 C2 C1 . . 121.9(2) ?
    O2 C2 C3 . . 117.8(2) ?
    C1 C2 C3 . . 120.25(19) ?
    O3 C9 C3 . . 110.18(18) ?
    O3 C9 H9A . . 109.6 ?
    C3 C9 H9A . . 109.6 ?
    O3 C9 H9B . . 109.6 ?
    C3 C9 H9B . . 109.6 ?
    H9A C9 H9B . . 108.1 ?
    O3 C10 H10A . . 109.5 ?
    O3 C10 H10B . . 109.5 ?
    H10A C10 H10B . . 109.5 ?
    O3 C10 H10C . . 109.5 ?
    H10A C10 H10C . . 109.5 ?
    H10B C10 H10C . . 109.5 ?
    C5 C7 H7A . . 109.5 ?
    C5 C7 H7B . . 109.5 ?
    H7A C7 H7B . . 109.5 ?
    C5 C7 H7C . . 109.5 ?
    H7A C7 H7C . . 109.5 ?
    H7B C7 H7C . . 109.5 ?
    C2 O2 H2 . . 109.5 ?
    C9 O3 C10 . . 111.7(2) ?
loop_
    _geom_torsion_atom_site_label_1
    _geom_torsion_atom_site_label_2
    _geom_torsion_atom_site_label_3
    _geom_torsion_atom_site_label_4
    _geom_torsion_site_symmetry_1
    _geom_torsion_site_symmetry_2
    _geom_torsion_site_symmetry_3
    _geom_torsion_site_symmetry_4
    _geom_torsion
    _geom_torsion_publ_flag
    O1 C8 C1 C2 . . . . 0.9(4) ?
    O1 C8 C1 C6 . . . . 179.6(2) ?
    C2 C1 C6 C5 . . . . -0.3(3) ?
    C8 C1 C6 C5 . . . . -179.0(2) ?
    C1 C6 C5 C4 . . . . -0.2(3) ?
    C1 C6 C5 C7 . . . . 179.6(2) ?
    C6 C5 C4 C3 . . . . 0.7(3) ?
    C7 C5 C4 C3 . . . . -179.1(2) ?
    C5 C4 C3 C2 . . . . -0.8(3) ?
    C5 C4 C3 C9 . . . . 178.7(2) ?
    C6 C1 C2 O2 . . . . -178.8(2) ?
    C8 C1 C2 O2 . . . . -0.1(3) ?
    C6 C1 C2 C3 . . . . 0.2(3) ?
    C8 C1 C2 C3 . . . . 179.0(2) ?
    C4 C3 C2 O2 . . . . 179.3(2) ?
    C9 C3 C2 O2 . . . . -0.1(3) ?
    C4 C3 C2 C1 . . . . 0.2(3) ?
    C9 C3 C2 C1 . . . . -179.2(2) ?
    C4 C3 C9 O3 . . . . 1.4(3) ?
    C2 C3 C9 O3 . . . . -179.2(2) ?
    C3 C9 O3 C10 . . . . 178.3(2) ?
loop_
    _geom_hbond_atom_site_label_D
    _geom_hbond_atom_site_label_H
    _geom_hbond_atom_site_label_A
    _geom_hbond_site_symmetry_A
    _geom_hbond_distance_DH
    _geom_hbond_distance_HA
    _geom_hbond_distance_DA
    _geom_hbond_angle_DHA
    _geom_hbond_publ_flag
    O2 H2 O1 . 0.82 1.91 2.628(3) 146 y
    C4 H4 O3 . 0.93 2.38 2.736(3) 103 n
_iucr_refine_instructions_details
;
TITL I in P2(1)/c
CELL  0.71073  13.8987   8.9184   7.5043   90.000   94.098   90.000
ZERR     4.00   0.0030   0.0019   0.0016    0.000    0.006    0.000
LATT   1
SYMM  - X, 1/2 + Y, 1/2 - Z
SFAC  C    H    O
UNIT  40   48   12
MERG   2
OMIT     7   0   0
FMAP   2
PLAN   20
SIZE     0.20   0.24   0.30
ACTA    50.00
TEMP 22
BOND   $H
CONF
HTAB O2 O1
HTAB C4 O3
L.S.   7
TEMP    22.00
WGHT    0.062500    0.464100
FVAR       0.44007
C8    1    0.927342    1.090827    0.148173    11.00000    0.05070    0.06282 =
         0.07183    0.00472    0.00612    0.00878
AFIX  43
H8    2    0.984248    1.134498    0.195869    11.00000   -1.20000
AFIX   0
C1    1    0.851763    1.189780    0.079178    11.00000    0.04687    0.04118 =
         0.05003    0.00271    0.00604    0.00529
C6    1    0.865496    1.344590    0.086768    11.00000    0.04626    0.04753 =
         0.05494   -0.00344    0.00200   -0.00472
AFIX  43
H6    2    0.924053    1.382460    0.134901    11.00000   -1.20000
AFIX   0
C5    1    0.794764    1.441982    0.024999    11.00000    0.05301    0.03744 =
         0.05320   -0.00267    0.00391   -0.00333
C4    1    0.708057    1.380114   -0.046733    11.00000    0.04749    0.03605 =
         0.05350    0.00295    0.00276    0.00417
AFIX  43
H4    2    0.659532    1.444877   -0.090551    11.00000   -1.20000
AFIX   0
C3    1    0.690892    1.228756   -0.055793    11.00000    0.04754    0.03571 =
         0.04493    0.00066    0.00592   -0.00512
C2    1    0.764236    1.132369    0.008067    11.00000    0.05149    0.03192 =
         0.04868    0.00171    0.00863   -0.00052
C9    1    0.597405    1.163094   -0.129030    11.00000    0.05601    0.04060 =
         0.06384    0.00398    0.00267   -0.00524
AFIX  23
H9A   2    0.608764    1.096486   -0.227533    11.00000   -1.20000
H9B   2    0.568975    1.104902   -0.037050    11.00000   -1.20000
AFIX   0
C10   1    0.445146    1.219458   -0.263674    11.00000    0.05856    0.07578 =
         0.08516    0.00949   -0.01387   -0.01467
AFIX 137
H10A  2    0.456875    1.157906   -0.364809    11.00000   -1.50000
H10B  2    0.403035    1.300568   -0.301206    11.00000   -1.50000
H10C  2    0.415498    1.160230   -0.175889    11.00000   -1.50000
AFIX   0
C7    1    0.807918    1.609144    0.032966    11.00000    0.07279    0.03737 =
         0.09490   -0.00781   -0.00027   -0.00710
AFIX 137
H7A   2    0.792923    1.645066    0.148350    11.00000   -1.50000
H7B   2    0.765652    1.655588   -0.057611    11.00000   -1.50000
H7C   2    0.873583    1.633574    0.013248    11.00000   -1.50000
AFIX   0
O1    3    0.922637    0.953476    0.149044    11.00000    0.07038    0.05379 =
         0.10796    0.01424    0.01094    0.02160
O2    3    0.746643    0.983293    0.000636    11.00000    0.06650    0.03333 =
         0.08581    0.00448    0.00630    0.00088
AFIX 147
H2    2    0.794575    0.937630    0.040959    11.00000   -1.50000
AFIX   0
O3    3    0.533479    1.277832   -0.188803    11.00000    0.05005    0.05280 =
         0.08579    0.00870   -0.01359   -0.00755
HKLF 4
REM  I in P2(1)/c
REM R1 =  0.0542 for   1213 Fo > 4sig(Fo)  and  0.1203 for all   2329 data
REM    121 parameters refined using      0 restraints
END
WGHT      0.0625      0.4632
REM Highest difference peak  0.242,  deepest hole -0.220,  1-sigma level  0.043
Q1    1   0.8586  1.6234  0.1421  11.00000  0.05    0.24
Q2    1   0.7415  1.6607  0.0504  11.00000  0.05    0.19
Q3    1   0.7372  1.4315  0.0447  11.00000  0.05    0.19
Q4    1   0.7657  1.4063 -0.0564  11.00000  0.05    0.19
Q5    1   0.8169  1.1570 -0.0078  11.00000  0.05    0.18
;
