# Supplementary material for: 2-Hy­droxy-3-meth­oxy­methyl-5-methyl­benzaldehyde
Source: Acta Crystallogr Sect E Struct Rep Online. 2013 Jan 31;69(Pt 2):o317. doi: 10.1107/S1600536813002845 (PMC3569835; doi:10.1107/S1600536813002845)
Supplement: Supplementary file 2 [file e-69-0o317-Isup2.hkl]

#
# h,k,l, Fc-squared, Fo-squared, sigma(Fo-squared) and status flag
#
data_I
_shelx_title ' NSV2 in P2(1)/c'
_shelx_refln_list_code          4
_shelx_F_calc_maximum      230.31
_exptl_crystal_F_000       384.00
_reflns_d_resolution_high  0.7400
 
loop_
 _symmetry_equiv_pos_as_xyz
 'x, y, z'
 '-x, y+1/2, -z+1/2'
 '-x, -y, -z'
 'x, -y-1/2, z-1/2'
 
_cell_length_a    13.8987
_cell_length_b     8.9184
_cell_length_c     7.5043
_cell_angle_alpha  90.000
_cell_angle_beta   94.098
_cell_angle_gamma  90.000
 
_shelx_F_squared_multiplier     1.000
 
loop_
 _refln_index_h
 _refln_index_k
 _refln_index_l
 _refln_F_squared_calc
 _refln_F_squared_meas
 _refln_F_squared_sigma
 _refln_observed_status
   2   0   0     1926.25     1845.64     35.39 o
   3   0   0     3429.43     3457.80     86.10 o
   4   0   0      346.34      320.87     12.14 o
   5   0   0      188.36      179.68      4.26 o
   6   0   0     1551.09     1461.42     31.01 o
   8   0   0      313.67      317.73      7.47 o
   9   0   0        1.23        0.74      1.03 o
  10   0   0       14.55       17.81      1.84 o
  11   0   0        4.10        1.67      1.47 o
  12   0   0       11.88        4.03      3.09 o
  13   0   0      241.56      237.84      9.78 o
  14   0   0       10.69       13.88      3.39 o
  15   0   0       53.61       58.81      4.85 o
  16   0   0        1.29        0.89      3.30 o
  17   0   0        0.02       -0.15      3.65 o
  18   0   0       31.56       52.67      5.82 o
   1   1   0     5541.61     5977.39     74.92 o
   2   1   0        2.40        4.43      0.27 o
   3   1   0       65.96       57.64      1.21 o
   4   1   0      194.28      181.88      3.20 o
   5   1   0       50.96       46.81      1.20 o
   6   1   0      798.41      805.42     13.19 o
   7   1   0       42.70       47.37      1.76 o
   8   1   0       64.39       60.38      1.81 o
   9   1   0       96.16       92.28      2.42 o
  10   1   0        1.13        2.23      0.83 o
  11   1   0       71.58       86.19      2.95 o
  12   1   0      441.07      433.68     10.84 o
  13   1   0        0.10        5.92      3.03 o
  14   1   0        0.28       -1.96      1.96 o
  15   1   0       16.12       15.50      2.56 o
  16   1   0        0.06        2.88      2.03 o
  17   1   0        1.74        2.24      2.63 o
  18   1   0        5.48        3.38      2.96 o
   0   2   0      269.03      306.40      6.26 o
   1   2   0     5239.94     5947.99     77.35 o
   2   2   0     1912.66     2037.67     27.91 o
   3   2   0      431.30      449.18      6.70 o
   4   2   0      306.29      313.97      4.79 o
   5   2   0       60.42       72.19      1.55 o
   6   2   0     1144.06     1101.60     18.17 o
   7   2   0     1318.39     1424.08     23.40 o
   8   2   0       17.73       19.39      1.09 o
   9   2   0       81.59       74.34      2.01 o
  10   2   0       16.29       19.98      1.26 o
  11   2   0       46.39       47.83      2.11 o
  12   2   0      108.30      108.65      4.67 o
  13   2   0       55.06       55.65      2.79 o
  14   2   0       14.07       15.96      2.13 o
  15   2   0        1.49       -0.05      1.86 o
  16   2   0        3.39        6.24      2.15 o
  17   2   0        1.42        0.80      2.43 o
  18   2   0        0.33       -2.78      2.78 o
   1   3   0        4.01        4.21      0.39 o
   2   3   0       84.79       92.84      1.59 o
   3   3   0        9.06       12.21      0.62 o
   4   3   0        0.06       -0.41      0.41 o
   5   3   0       48.39       61.21      1.58 o
   6   3   0      199.57      232.93      4.05 o
   7   3   0      153.70      172.15      3.20 o
   8   3   0       33.13       28.71      1.16 o
   9   3   0       22.21       22.60      1.15 o
  10   3   0       48.15       47.40      2.00 o
  11   3   0        7.16        2.06      1.57 o
  12   3   0        8.36        6.95      2.00 o
  13   3   0       68.90       57.96      2.82 o
  14   3   0        0.47        0.76      1.75 o
  15   3   0        5.92        4.43      2.03 o
  16   3   0        0.11       -0.68      2.03 o
  17   3   0        1.21        2.93      2.31 o
  18   3   0        2.24        5.89      3.46 o
   0   4   0       74.71      101.89      2.59 o
   1   4   0      597.79      709.45     10.49 o
   2   4   0      257.23      274.05      4.37 o
   3   4   0       18.60       28.46      0.91 o
   4   4   0      308.47      320.14      5.35 o
   5   4   0      259.67      268.30      4.91 o
   6   4   0        0.20       -0.18      0.60 o
   7   4   0        1.36       -0.01      0.62 o
   8   4   0        7.65        9.93      0.99 o
   9   4   0       34.87       33.73      2.08 o
  10   4   0      107.57       86.86      3.26 o
  11   4   0       31.13       35.40      2.61 o
  12   4   0        2.28       -1.57      1.61 o
  13   4   0        2.58        1.46      1.77 o
  14   4   0       29.32       28.25      2.85 o
  15   4   0        0.32        0.67      2.01 o
  16   4   0        2.02        2.81      3.49 o
  17   4   0        6.32       12.44      2.94 o
   1   5   0      296.21      314.98      5.06 o
   2   5   0      117.68      136.98      2.58 o
   3   5   0      130.78      143.29      2.86 o
   4   5   0       69.56       68.84      1.66 o
   5   5   0       50.97       55.42      1.52 o
   6   5   0        8.75        7.91      0.93 o
   7   5   0      501.64      484.58      8.58 o
   8   5   0      144.13      129.80      3.81 o
   9   5   0       26.43       14.45      2.54 o
  10   5   0        1.55       -1.98      1.98 o
  11   5   0       92.45       81.11      3.58 o
  12   5   0       12.84        7.88      2.13 o
  13   5   0        0.13       -0.34      2.03 o
  14   5   0        2.80       -0.96      2.12 o
  15   5   0        2.42        1.97      2.37 o
  16   5   0        0.45       -2.46      2.46 o
   0   6   0        0.04        2.35      0.99 o
   1   6   0        1.26        3.33      0.87 o
   2   6   0       69.23       87.34      2.35 o
   3   6   0        3.39        2.84      0.90 o
   4   6   0       12.41       12.54      1.18 o
   5   6   0       45.23       51.36      1.78 o
   6   6   0       32.92       35.74      1.97 o
   7   6   0      117.99      127.76      3.59 o
   8   6   0      379.80      376.48      9.74 o
   9   6   0       21.89       28.22      2.55 o
  10   6   0       61.55       55.11      3.15 o
  11   6   0       73.20       72.13      3.58 o
  12   6   0       10.31        5.98      2.20 o
  13   6   0        1.29        0.61      2.09 o
  14   6   0        0.52        0.36      2.35 o
  15   6   0        1.38        1.82      2.64 o
  16   6   0        0.65        2.61      3.16 o
   1   7   0       23.00       27.81      1.58 o
   2   7   0       32.08       27.21      1.63 o
   3   7   0       16.04       19.02      1.76 o
   4   7   0      494.38      499.61     10.08 o
   5   7   0      334.57      339.12      7.36 o
   6   7   0       33.84       38.21      2.17 o
   7   7   0        3.35        2.05      1.70 o
   8   7   0       23.33       23.12      2.18 o
   9   7   0        0.53        0.25      1.66 o
  10   7   0       32.61       36.07      2.63 o
  11   7   0       11.37       12.13      2.41 o
  12   7   0        5.31        8.49      2.50 o
  13   7   0        0.34        1.42      2.44 o
  14   7   0       14.75       22.00      3.67 o
  15   7   0        1.71        2.49      3.22 o
   0   8   0       32.50       34.79      3.36 o
   1   8   0       36.26       29.88      2.17 o
   2   8   0      132.42      118.57      3.67 o
   3   8   0       47.88       43.86      2.46 o
   4   8   0      167.25      158.57      4.32 o
   5   8   0        5.62        6.40      1.66 o
   6   8   0        8.19        5.07      1.65 o
   7   8   0        8.96       13.89      1.99 o
   8   8   0        0.78       -0.62      1.71 o
   9   8   0        0.38       -1.68      1.68 o
  10   8   0        1.87        0.94      1.92 o
  11   8   0        0.38        0.24      1.96 o
  12   8   0        1.04       -2.33      2.33 o
  13   8   0        0.11       -2.37      2.37 o
   1   9   0        0.03       -1.50      1.50 o
   2   9   0       26.41       25.36      2.12 o
   3   9   0        9.13        9.55      1.78 o
   4   9   0        1.73       -0.05      2.05 o
   5   9   0        3.96        5.81      1.73 o
   6   9   0        2.04       -0.51      1.56 o
   7   9   0        0.75        0.54      1.80 o
   8   9   0        1.22       -0.63      1.79 o
   9   9   0        0.59        0.15      1.96 o
  10   9   0       13.88       17.90      2.87 o
  11   9   0       15.49       18.98      3.80 o
  12   9   0        0.16       -1.82      3.15 o
   0  10   0        1.63       -1.49      2.35 o
   1  10   0        0.13       -1.60      1.60 o
   2  10   0        0.70       -1.60      1.60 o
   3  10   0        1.24       -1.26      1.64 o
   4  10   0        7.54        9.98      1.98 o
   5  10   0        1.92        4.91      1.89 o
   6  10   0        6.12        7.65      2.15 o
   7  10   0        4.90        3.59      2.43 o
   8  10   0        0.05       -1.53      3.12 o
   9  10   0        7.91       11.71      3.70 o
  10  10   0        5.48        3.43      3.53 o
   1  11   0       21.66       21.43      3.36 o
   2  11   0        1.35       -1.10      2.69 o
   3  11   0        0.21       -2.24      2.74 o
   4  11   0       20.68       32.37      3.68 o
   5  11   0        0.46       -2.08      3.70 o
   6  11   0       16.02       13.80      3.75 o
   7  11   0        1.41       -2.95      3.29 o
   0  12   0        9.10        5.22      7.23 o
   1  12   0        0.21        3.85      4.84 o
 -18   1   1        1.40        1.79      2.82 o
 -17   1   1        0.41       -2.41      2.41 o
 -16   1   1        0.03       -2.26      2.26 o
 -15   1   1       12.38       10.41      2.48 o
 -14   1   1       46.31       51.37      3.35 o
 -13   1   1       68.08       87.28      3.95 o
 -12   1   1      335.20      331.63      8.65 o
 -11   1   1       25.94       24.43      2.04 o
 -10   1   1       24.38       24.98      1.29 o
  -9   1   1        0.12        0.19      0.62 o
  -8   1   1      626.06      632.82      9.91 o
  -7   1   1      118.07      125.81      2.43 o
  -6   1   1     1490.96     1515.25     22.70 o
  -5   1   1     1130.41     1147.64     17.25 o
  -4   1   1      304.12      285.81      4.52 o
  -3   1   1        7.45        6.57      0.38 o
  -2   1   1      105.85       99.08      2.27 o
  -1   1   1        6.51        5.52      0.28 o
   0   1   1      448.13      426.39      5.51 o
   1   1   1      257.64      263.89      3.71 o
   2   1   1     1042.74     1017.14     13.41 o
   3   1   1     1988.04     2012.57     29.06 o
   4   1   1     1549.74     1461.84     22.38 o
   5   1   1      132.03      127.35      2.50 o
   6   1   1     2038.82     2040.46     33.14 o
   7   1   1        0.00        0.81      0.64 o
   8   1   1       11.39       11.33      0.88 o
   9   1   1       82.37       76.50      2.20 o
  10   1   1      568.04      526.19      9.27 o
  11   1   1       69.71       84.94      2.53 o
  12   1   1      179.86      182.07      4.98 o
  13   1   1       31.39       31.03      2.24 o
  14   1   1        0.21        1.89      1.67 o
  15   1   1        0.40        2.24      1.82 o
  16   1   1        4.33        5.19      2.46 o
  17   1   1        1.42        2.03      2.69 o
  18   1   1        0.52        0.84      3.36 o
 -18   2   1        0.10        1.13      2.38 o
 -17   2   1        0.54        2.62      2.29 o
 -16   2   1        1.45        0.22      2.05 o
 -15   2   1        6.54        6.86      2.12 o
 -14   2   1       15.39       11.25      3.46 o
 -13   2   1       62.47       67.60      3.62 o
 -12   2   1       24.48       25.24      2.41 o
 -11   2   1       20.49       23.61      2.08 o
 -10   2   1        0.00        0.36      0.77 o
  -9   2   1        8.55        8.10      0.88 o
  -8   2   1        7.68        4.35      0.80 o
  -7   2   1       46.29       41.93      1.52 o
  -6   2   1     1066.00     1003.27     17.73 o
  -5   2   1       14.86       23.01      1.03 o
  -4   2   1       54.51       56.27      1.23 o
  -3   2   1       10.20        9.86      0.51 o
  -2   2   1       28.53       29.77      0.74 o
  -1   2   1      533.05      521.89      7.66 o
   0   2   1       62.19       53.49      0.96 o
   1   2   1        2.02        0.82      0.24 o
   2   2   1       80.65       90.97      1.37 o
   3   2   1        8.57        7.00      0.42 o
   4   2   1     1775.04     1822.82     28.08 o
   5   2   1       96.62       97.08      2.10 o
   6   2   1       55.85       60.13      1.53 o
   7   2   1        5.98        4.28      0.68 o
   8   2   1        5.96        3.02      0.74 o
   9   2   1        4.45        4.73      0.86 o
  10   2   1       27.62       27.06      1.49 o
  11   2   1      105.30       99.47      3.62 o
  12   2   1       14.07       10.31      1.81 o
  13   2   1       22.10       24.10      2.12 o
  14   2   1        1.28       -1.59      1.59 o
  15   2   1        2.20        2.53      1.87 o
  16   2   1        0.08        0.28      2.30 o
  17   2   1        1.92       -2.61      2.61 o
  18   2   1        0.48       -3.14      3.14 o
 -18   3   1        4.54        1.91      2.51 o
 -17   3   1        0.72        1.34      2.29 o
 -16   3   1        4.74        5.64      2.25 o
 -15   3   1        5.24        5.13      2.06 o
 -14   3   1        5.98        6.03      2.40 o
 -13   3   1       28.93       28.98      2.37 o
 -12   3   1        0.00       -1.49      1.49 o
 -11   3   1       81.46       87.18      3.11 o
 -10   3   1       39.66       42.42      1.88 o
  -9   3   1       46.47       36.96      1.52 o
  -8   3   1        2.12        1.53      0.49 o
  -7   3   1      262.13      296.70      5.45 o
  -6   3   1      452.04      437.86      7.64 o
  -5   3   1      207.99      215.27      4.01 o
  -4   3   1        2.61        0.05      0.36 o
  -3   3   1      162.31      186.68      3.90 o
  -2   3   1      237.62      245.51      4.08 o
  -1   3   1       18.80       18.56      0.68 o
   0   3   1      329.87      374.85      5.65 o
   1   3   1      317.51      354.14      5.13 o
   2   3   1        0.00       -0.30      0.30 o
   3   3   1       29.67       28.98      0.84 o
   4   3   1      827.00      892.94     13.83 o
   5   3   1      867.30      938.74     16.76 o
   6   3   1       35.72       34.88      1.36 o
   7   3   1      149.20      147.26      3.30 o
   8   3   1       86.10       91.08      2.45 o
   9   3   1      124.50      132.80      3.26 o
  10   3   1        3.01        2.34      1.17 o
  11   3   1       48.56       41.44      2.04 o
  12   3   1       17.94       22.83      2.06 o
  13   3   1        5.46        2.89      1.68 o
  14   3   1        7.13        8.34      1.94 o
  15   3   1        6.27        8.37      2.11 o
  16   3   1       10.18        5.88      2.59 o
  17   3   1        3.11       -1.94      3.09 o
 -17   4   1        1.09        0.44      2.36 o
 -16   4   1        0.63        1.72      2.18 o
 -15   4   1        4.33        5.09      2.12 o
 -14   4   1        3.73        2.63      1.94 o
 -13   4   1        5.56        3.76      1.89 o
 -12   4   1        7.26        1.05      1.67 o
 -11   4   1        3.82       -0.66      1.80 o
 -10   4   1        0.21       -1.49      1.49 o
  -9   4   1       37.44       33.73      1.73 o
  -8   4   1       10.99       12.04      1.04 o
  -7   4   1      144.73      125.24      3.05 o
  -6   4   1       84.31       86.96      2.34 o
  -5   4   1        6.28        6.35      0.73 o
  -4   4   1       14.57       14.21      0.98 o
  -3   4   1      370.20      427.29      9.76 o
  -2   4   1       45.71       58.53      1.95 o
  -1   4   1     1656.74     2043.19     29.32 o
   0   4   1       12.80       20.51      1.11 o
   1   4   1      536.94      700.98     10.37 o
   2   4   1        4.28        4.12      0.67 o
   3   4   1        3.02        6.69      0.64 o
   4   4   1       26.30       35.40      1.11 o
   5   4   1      132.90      118.12      2.51 o
   6   4   1        2.91        1.89      0.77 o
   7   4   1       10.02        7.82      0.98 o
   8   4   1        0.55       -0.83      0.83 o
   9   4   1       14.86       11.28      1.35 o
  10   4   1        9.42        6.06      1.44 o
  11   4   1       11.88       14.12      2.03 o
  12   4   1       10.03        6.23      1.99 o
  13   4   1        3.43        6.23      2.06 o
  14   4   1        3.31        4.94      2.14 o
  15   4   1        2.79        2.46      2.29 o
  16   4   1       11.52       15.18      4.02 o
  17   4   1        0.44        4.73      3.99 o
 -16   5   1        0.19       -2.76      3.19 o
 -15   5   1        0.89       -0.67      2.24 o
 -14   5   1        0.32       -0.77      2.12 o
 -13   5   1        0.33        1.60      2.06 o
 -12   5   1        1.68        1.05      1.95 o
 -11   5   1        0.92       -1.82      1.82 o
 -10   5   1       22.21       24.19      4.06 o
  -9   5   1      246.21      231.15      6.55 o
  -8   5   1        4.55        4.66      1.19 o
  -7   5   1        2.19        3.05      0.96 o
  -6   5   1      113.16      110.05      2.84 o
  -5   5   1       15.12       16.36      1.18 o
  -4   5   1      420.18      428.30      7.18 o
  -3   5   1       18.84       20.82      1.11 o
  -2   5   1      735.61      892.12     14.11 o
  -1   5   1        1.79        0.43      0.76 o
   0   5   1      758.72      943.43     14.85 o
   1   5   1       18.76       22.63      1.15 o
   2   5   1      923.50      979.60     16.60 o
   3   5   1       40.31       40.91      1.39 o
   4   5   1      168.71      171.29      3.31 o
   5   5   1       35.00       33.55      1.22 o
   6   5   1        9.76       13.03      1.11 o
   7   5   1      387.90      363.20      8.04 o
   8   5   1       52.66       46.44      3.65 o
   9   5   1        1.37       -1.57      1.57 o
  10   5   1        1.67        0.65      1.38 o
  11   5   1        0.08       -0.41      1.75 o
  12   5   1        0.45       -1.70      1.83 o
  13   5   1        3.95        2.90      2.09 o
  14   5   1        0.88       -0.69      2.13 o
  15   5   1        0.84       -2.70      2.70 o
  16   5   1        2.60        4.43      3.83 o
 -16   6   1       10.42       13.57      3.67 o
 -15   6   1        9.67        8.91      4.32 o
 -14   6   1        0.18       -0.77      2.25 o
 -13   6   1       15.77       16.60      2.62 o
 -12   6   1        8.80        8.37      2.27 o
 -11   6   1        0.99        0.87      1.94 o
 -10   6   1        0.76        1.65      1.89 o
  -9   6   1        2.15        7.35      2.25 o
  -8   6   1      537.63      517.71     12.76 o
  -7   6   1       92.33       85.61      3.09 o
  -6   6   1      123.75      122.87      3.02 o
  -5   6   1      250.57      251.57      5.41 o
  -4   6   1      155.26      166.71      3.66 o
  -3   6   1        2.42        1.11      0.73 o
  -2   6   1       44.72       47.71      1.78 o
  -1   6   1      438.17      487.01      8.75 o
   0   6   1       29.30       33.26      1.39 o
   1   6   1        8.18       10.46      1.15 o
   2   6   1      124.41      145.57      3.28 o
   3   6   1      194.84      200.46      4.20 o
   4   6   1      175.07      186.53      3.72 o
   5   6   1      369.79      365.37      6.94 o
   6   6   1      661.96      640.44     11.44 o
   7   6   1        5.53       13.13      1.73 o
   8   6   1       32.57       35.75      2.06 o
   9   6   1        0.69       -1.07      1.30 o
  10   6   1       18.16       18.38      2.34 o
  11   6   1       19.54       19.75      2.38 o
  12   6   1        0.56        0.11      2.00 o
  13   6   1       13.72       15.67      3.07 o
  14   6   1       23.84       30.18      3.80 o
  15   6   1        0.00       -2.91      2.91 o
 -15   7   1        2.66        5.34      3.54 o
 -14   7   1       13.30        8.67      3.45 o
 -13   7   1        2.98        6.53      3.16 o
 -12   7   1        0.53       -2.08      2.08 o
 -11   7   1        0.05        0.92      2.07 o
 -10   7   1       37.78       40.47      3.01 o
  -9   7   1       28.83       29.07      2.35 o
  -8   7   1        3.73        2.16      1.74 o
  -7   7   1       53.30       52.93      2.86 o
  -6   7   1      199.49      206.87      5.55 o
  -5   7   1      339.92      327.29      7.72 o
  -4   7   1       68.62       77.06      2.55 o
  -3   7   1       77.38       78.20      2.47 o
  -2   7   1       16.99       17.22      1.42 o
  -1   7   1        6.57        3.67      1.64 o
   0   7   1       10.76       10.11      1.27 o
   1   7   1      132.45      136.98      3.69 o
   2   7   1       51.79       51.87      4.36 o
   3   7   1      330.55      321.14      6.96 o
   4   7   1      398.25      422.97      8.76 o
   5   7   1       69.55       69.60      3.09 o
   6   7   1        4.14       -1.29      1.29 o
   7   7   1       72.30       63.59      2.53 o
   8   7   1       94.40       92.19      3.45 o
   9   7   1        0.21       -1.56      1.65 o
  10   7   1        0.19       -0.11      1.74 o
  11   7   1        2.99        2.17      2.21 o
  12   7   1       12.37       11.89      2.66 o
  13   7   1        4.93       12.04      2.83 o
  14   7   1       14.15       18.62      3.09 o
 -13   8   1        0.01       -2.14      2.75 o
 -12   8   1        0.25       -2.45      2.45 o
 -11   8   1        5.39        6.33      2.57 o
 -10   8   1        0.13       -0.47      1.83 o
  -9   8   1       21.59       21.07      2.32 o
  -8   8   1        0.00       -1.62      1.62 o
  -7   8   1        2.32       -0.18      1.68 o
  -6   8   1       19.52       21.42      2.12 o
  -5   8   1        5.42        6.72      1.67 o
  -4   8   1        4.64        1.15      1.57 o
  -3   8   1       42.12       42.39      2.45 o
  -2   8   1      183.72      185.83      4.79 o
  -1   8   1      151.34      132.88      3.88 o
   0   8   1      108.57      111.74      3.54 o
   1   8   1       67.97       56.69      2.67 o
   2   8   1        4.57       -0.08      1.58 o
   3   8   1        0.21       -0.89      1.50 o
   4   8   1       43.26       41.37      2.36 o
   5   8   1        1.10       -1.43      1.43 o
   6   8   1        1.66       -0.51      1.52 o
   7   8   1       21.30       19.37      2.13 o
   8   8   1        0.05       -1.61      1.61 o
   9   8   1        3.69        1.95      2.16 o
  10   8   1        0.26       -2.06      2.06 o
  11   8   1        1.85       -2.26      2.26 o
  12   8   1        0.47       -2.45      2.45 o
  13   8   1       12.95       11.39      3.01 o
 -12   9   1        0.09       -2.14      2.78 o
 -11   9   1       26.70       29.64      3.44 o
 -10   9   1        6.43        5.09      2.63 o
  -9   9   1        2.89        1.40      2.41 o
  -8   9   1        5.08        2.15      2.28 o
  -7   9   1        4.08        3.22      2.23 o
  -6   9   1        5.26        2.96      1.83 o
  -5   9   1       14.70       16.55      1.99 o
  -4   9   1       80.74       81.23      3.11 o
  -3   9   1        6.93        4.63      1.63 o
  -2   9   1        4.01        1.22      1.56 o
  -1   9   1        0.06       -1.36      1.36 o
   0   9   1        0.69       -1.42      1.42 o
   1   9   1       12.14       13.01      1.86 o
   2   9   1      103.68      104.61      3.53 o
   3   9   1       16.80       21.30      2.12 o
   4   9   1        4.63        0.17      1.57 o
   5   9   1        6.71        8.96      2.09 o
   6   9   1        9.52        8.55      2.11 o
   7   9   1        0.02        0.03      2.12 o
   8   9   1       10.57       13.63      2.68 o
   9   9   1       46.70       52.05      3.66 o
  10   9   1        4.59       10.73      2.80 o
  11   9   1        4.92        0.03      2.63 o
  12   9   1        1.90       -4.41      4.41 o
 -10  10   1       25.04       27.31      3.48 o
  -9  10   1        3.43        2.58      2.64 o
  -8  10   1        7.80        4.28      2.72 o
  -7  10   1        5.21        3.32      2.56 o
  -6  10   1       10.06       12.60      2.77 o
  -5  10   1        1.83        2.52      2.34 o
  -4  10   1        0.57       -0.29      1.96 o
  -3  10   1       14.71       15.12      2.40 o
  -2  10   1        6.29        2.08      2.04 o
  -1  10   1        7.09        2.54      2.10 o
   0  10   1        2.03       -1.89      1.95 o
   1  10   1        9.74        7.98      2.20 o
   2  10   1        1.90        0.05      1.97 o
   3  10   1        0.60       -1.91      1.99 o
   4  10   1        6.72        9.03      2.30 o
   5  10   1        7.97       11.89      2.39 o
   6  10   1       11.21       12.90      2.49 o
   7  10   1        2.18       -2.41      2.41 o
   8  10   1       36.14       43.07      3.66 o
   9  10   1        5.59        8.57      2.82 o
  10  10   1        5.41        3.46      6.87 o
  -7  11   1        3.98       -3.26      3.26 o
  -6  11   1        0.00       -2.59      2.59 o
  -5  11   1       12.79       14.71      3.06 o
  -4  11   1        6.48       10.00      2.98 o
  -3  11   1        0.57       -2.12      2.31 o
  -2  11   1        0.02       -2.20      2.20 o
  -1  11   1        0.01       -2.15      2.15 o
   0  11   1        0.54       -1.51      2.26 o
   1  11   1        0.07       -2.46      2.46 o
   2  11   1        5.25        4.33      2.46 o
   3  11   1       19.88       27.34      3.06 o
   4  11   1        0.03       -1.48      2.36 o
   5  11   1        2.89       -2.35      2.35 o
   6  11   1        1.62       -1.79      2.33 o
   7  11   1        1.38       -4.52      4.52 o
 -18   0   2        4.36        7.38      6.09 o
 -17   0   2       18.03       18.06      5.09 o
 -16   0   2       10.46        5.53      3.74 o
 -15   0   2       43.16       46.25      5.00 o
 -14   0   2        4.72       -0.43      3.41 o
 -13   0   2       34.58       37.34      4.07 o
 -12   0   2        0.99        0.34      2.28 o
 -11   0   2        9.65       12.64      1.95 o
 -10   0   2       74.20       69.34      3.15 o
  -9   0   2        0.30       -1.20      1.21 o
  -8   0   2      283.67      250.47      7.16 o
  -7   0   2      198.70      214.45      6.12 o
  -6   0   2      253.69      239.43      6.58 o
  -5   0   2      327.52      359.16      9.35 o
  -4   0   2       78.24       81.81      2.57 o
  -3   0   2      848.11      845.22     26.93 o
  -2   0   2    53044.22    51625.66   2123.87 o
   1   0   2     3124.96     2905.34     87.47 o
   2   0   2      336.01      332.11      8.37 o
   3   0   2      222.43      208.11      5.46 o
   4   0   2     1437.71     1474.90     36.94 o
   5   0   2        9.90       17.70      1.27 o
   6   0   2      354.20      365.11      9.62 o
   7   0   2       41.42       58.39      2.39 o
   8   0   2       35.27       40.06      2.15 o
   9   0   2       17.61       14.68      1.38 o
  10   0   2       26.14       23.27      2.02 o
  11   0   2      614.06      609.29     14.24 o
  12   0   2        0.72        4.46      1.47 o
  13   0   2       72.70       82.81      5.18 o
  14   0   2        3.31        4.26      2.83 o
  15   0   2        2.84        3.86      3.21 o
  16   0   2       50.73       67.33      7.85 o
  17   0   2       12.93       28.19      6.92 o
  18   0   2       13.20       25.35      7.28 o
 -18   1   2        0.01       -3.00      3.12 o
 -17   1   2        3.94        2.96      2.63 o
 -16   1   2        0.59       -0.69      2.46 o
 -15   1   2        1.41        1.62      2.41 o
 -14   1   2      169.65      188.01      6.14 o
 -13   1   2       45.85       59.79      3.34 o
 -12   1   2        8.79       11.13      1.89 o
 -11   1   2       36.79       32.60      1.98 o
 -10   1   2        3.54        1.67      1.04 o
  -9   1   2       13.60       11.84      1.22 o
  -8   1   2      386.91      368.83      7.08 o
  -7   1   2        0.79        0.24      0.70 o
  -6   1   2       77.53       69.83      1.79 o
  -5   1   2        4.43        2.21      0.56 o
  -4   1   2       81.62       81.31      2.15 o
  -3   1   2      854.80      914.05     15.97 o
  -2   1   2      108.40       76.16      2.83 o
  -1   1   2     7108.17     6869.52    234.89 o
   0   1   2      261.40      274.69      7.00 o
   1   1   2      110.16      107.26      3.07 o
   2   1   2       11.79        9.41      0.61 o
   3   1   2      102.40      117.92      2.27 o
   4   1   2      489.44      505.70      9.10 o
   5   1   2       20.84       38.50      1.85 o
   6   1   2      237.60      286.04      5.08 o
   7   1   2       40.38       40.50      1.29 o
   8   1   2        1.35        0.38      0.66 o
   9   1   2       33.84       48.85      1.71 o
  10   1   2      558.32      527.70      9.35 o
  11   1   2        0.01        2.77      2.12 o
  12   1   2       19.12       20.46      1.65 o
  13   1   2       23.62       24.00      2.03 o
  14   1   2        0.46        0.28      1.90 o
  15   1   2        0.33        1.13      2.15 o
  16   1   2        6.99        6.25      3.04 o
  17   1   2       16.37       23.97      4.74 o
 -18   2   2        0.73        1.48      2.67 o
 -17   2   2        2.04        3.05      2.59 o
 -16   2   2        1.71       -0.68      2.46 o
 -15   2   2       11.74       11.48      2.65 o
 -14   2   2       17.31       18.88      3.91 o
 -13   2   2       46.83       48.82      3.10 o
 -12   2   2        1.35        1.72      1.68 o
 -11   2   2       45.65       43.87      2.16 o
 -10   2   2        2.41        2.80      1.03 o
  -9   2   2      376.00      393.89      7.65 o
  -8   2   2      287.13      273.69      5.50 o
  -7   2   2       91.95      109.85      2.60 o
  -6   2   2      229.95      215.95      4.29 o
  -5   2   2      163.86      152.19      3.13 o
  -4   2   2      546.70      526.16      9.42 o
  -3   2   2     2031.49     1995.90     32.77 o
  -2   2   2       45.95       43.14      1.63 o
  -1   2   2     2282.64     2104.64     41.06 o
   0   2   2     1309.80     1218.41     22.16 o
   1   2   2      152.53      146.98      2.40 o
   2   2   2      124.75      116.29      2.15 o
   3   2   2       10.95       13.00      0.69 o
   4   2   2     1628.20     1614.77     23.59 o
   5   2   2     1627.41     1779.96     27.44 o
   6   2   2      162.79      166.39      3.22 o
   7   2   2       34.24       34.06      1.23 o
   8   2   2      118.03      121.53      2.67 o
   9   2   2       12.35       13.18      1.23 o
  10   2   2      244.19      240.93      4.85 o
  11   2   2      144.62      135.25      3.28 o
  12   2   2       41.31       35.38      1.97 o
  13   2   2        0.00       -1.45      1.45 o
  14   2   2        6.05        4.19      2.07 o
  15   2   2        3.47        1.39      2.58 o
  16   2   2        0.02       -2.69      2.69 o
  17   2   2        0.08       -3.72      3.72 o
 -17   3   2        1.67        0.75      2.59 o
 -16   3   2        0.06       -0.17      2.43 o
 -15   3   2       31.64       32.05      2.79 o
 -14   3   2        7.04        2.91      2.17 o
 -13   3   2        1.68       -1.69      1.69 o
 -12   3   2       14.47       14.97      1.91 o
 -11   3   2       13.69       15.67      1.97 o
 -10   3   2       10.86        8.06      1.23 o
  -9   3   2       52.23       54.56      1.84 o
  -8   3   2      113.03      108.30      2.58 o
  -7   3   2       20.57       27.94      1.37 o
  -6   3   2       14.82       15.04      0.94 o
  -5   3   2       14.89       17.74      0.90 o
  -4   3   2       52.16       42.75      1.36 o
  -3   3   2       43.86       42.05      1.50 o
  -2   3   2      102.36      102.88      2.11 o
  -1   3   2      112.63      105.21      2.01 o
   0   3   2       14.31       15.25      0.86 o
   1   3   2       59.96       72.37      1.42 o
   2   3   2       49.25       46.30      1.05 o
   3   3   2       22.88       24.85      0.89 o
   4   3   2      159.36      192.67      3.22 o
   5   3   2      182.52      201.09      3.38 o
   6   3   2       11.00       13.90      0.92 o
   7   3   2        4.13        6.37      0.85 o
   8   3   2       31.91       31.04      1.51 o
   9   3   2        2.15       -0.38      1.03 o
  10   3   2        0.25       -1.08      1.08 o
  11   3   2       56.82       43.28      2.25 o
  12   3   2        0.78       -1.52      1.52 o
  13   3   2       16.80       14.79      2.26 o
  14   3   2        0.30       -1.46      2.76 o
  15   3   2        2.04        5.34      3.21 o
  16   3   2        3.28        7.10      3.84 o
  17   3   2        7.65       10.82      6.09 o
 -17   4   2        0.10       -0.76      2.61 o
 -16   4   2        8.39        6.33      2.65 o
 -15   4   2        0.17       -0.11      2.32 o
 -14   4   2        4.03        1.15      2.00 o
 -13   4   2        5.10        1.74      1.84 o
 -12   4   2       17.63       14.49      3.00 o
 -11   4   2        5.62        1.67      2.83 o
 -10   4   2        2.29       -0.38      1.89 o
  -9   4   2        0.14       -0.91      0.91 o
  -8   4   2        1.28       -0.28      0.82 o
  -7   4   2       62.72       52.62      1.56 o
  -6   4   2       75.30       74.45      1.84 o
  -5   4   2       17.78       16.08      0.97 o
  -4   4   2       26.58       30.15      1.31 o
  -3   4   2      499.57      523.98      8.92 o
  -2   4   2        5.65        5.39      0.67 o
  -1   4   2      171.89      188.66      3.19 o
   0   4   2      384.53      376.22      6.19 o
   1   4   2        0.47       -0.21      0.64 o
   2   4   2      259.95      248.66      4.29 o
   3   4   2      256.41      258.74      4.46 o
   4   4   2        5.99        4.51      0.70 o
   5   4   2        6.02        9.03      0.82 o
   6   4   2       17.90       22.26      1.18 o
   7   4   2       87.20       80.43      2.52 o
   8   4   2      194.62      177.74      4.07 o
   9   4   2       68.03       66.45      2.31 o
  10   4   2        0.00       -1.20      1.20 o
  11   4   2        7.78        5.97      1.61 o
  12   4   2       59.95       49.57      3.43 o
  13   4   2        1.46        0.45      2.44 o
  14   4   2        3.70        3.93      2.95 o
  15   4   2        4.61        6.83      3.52 o
  16   4   2        0.00        3.35      3.70 o
 -16   5   2        0.20        1.75      3.14 o
 -15   5   2        0.36       -2.34      2.34 o
 -14   5   2        5.39        2.49      2.34 o
 -13   5   2       34.63       34.39      3.79 o
 -12   5   2       10.70        7.44      2.24 o
 -11   5   2       13.27        8.48      4.11 o
 -10   5   2       61.35       62.53      3.31 o
  -9   5   2      283.08      273.34      6.53 o
  -8   5   2        4.90        3.96      1.28 o
  -7   5   2       85.31       84.20      2.77 o
  -6   5   2       21.43       16.29      1.14 o
  -5   5   2       83.97       79.61      2.31 o
  -4   5   2       15.27       21.56      1.17 o
  -3   5   2      156.89      162.48      3.14 o
  -2   5   2       27.41       31.59      1.22 o
  -1   5   2      273.36      282.23      4.64 o
   0   5   2      187.96      209.34      3.85 o
   1   5   2       44.83       42.46      2.29 o
   2   5   2       37.75       38.21      1.69 o
   3   5   2        0.22       -0.02      0.66 o
   4   5   2        4.84        5.11      0.84 o
   5   5   2      450.26      437.51      7.36 o
   6   5   2      150.32      161.83      3.34 o
   7   5   2       49.48       39.54      1.78 o
   8   5   2        7.98        2.41      1.73 o
   9   5   2       97.13       75.50      3.16 o
  10   5   2       20.94       14.51      1.79 o
  11   5   2        6.90        5.91      1.94 o
  12   5   2        7.67        2.12      2.28 o
  13   5   2        2.38       -0.78      2.34 o
  14   5   2        0.07       -3.38      4.05 o
  15   5   2        0.22       -3.23      3.23 o
  16   5   2        8.32       12.31      4.39 o
 -16   6   2        0.12        1.96      5.83 o
 -15   6   2        1.59        2.79      3.20 o
 -14   6   2        1.83        2.62      3.00 o
 -13   6   2       25.12       25.82      4.65 o
 -12   6   2       20.17       21.41      3.30 o
 -11   6   2        0.00        2.77      2.10 o
 -10   6   2      189.58      192.00      6.16 o
  -9   6   2       71.20       77.38      3.71 o
  -8   6   2       48.49       46.82      3.02 o
  -7   6   2        4.51        4.08      1.50 o
  -6   6   2        8.09        7.86      1.28 o
  -5   6   2       11.18       11.31      1.14 o
  -4   6   2       14.82       17.04      1.13 o
  -3   6   2        1.05       -0.66      0.66 o
  -2   6   2        0.16       -0.33      0.70 o
  -1   6   2        6.21       10.88      0.93 o
   0   6   2       63.08       69.59      1.92 o
   1   6   2        0.05       -0.85      0.85 o
   2   6   2       14.40       13.07      1.23 o
   3   6   2      103.94      108.22      3.27 o
   4   6   2        6.21       10.15      1.23 o
   5   6   2       95.39      100.37      2.61 o
   6   6   2      357.30      355.35      6.86 o
   7   6   2       92.31       94.54      3.56 o
   8   6   2      109.58       99.29      3.13 o
   9   6   2       91.90       84.92      2.93 o
  10   6   2       29.17       25.10      2.21 o
  11   6   2        0.13       -1.89      1.89 o
  12   6   2        0.57       -0.74      2.08 o
  13   6   2        1.57        5.10      4.60 o
  14   6   2        0.28        1.35      3.46 o
  15   6   2        0.35       -3.50      3.50 o
 -14   7   2        4.84       10.50      3.50 o
 -13   7   2        3.40        4.38      3.11 o
 -12   7   2       16.98       20.02      3.42 o
 -11   7   2        0.11        1.65      2.69 o
 -10   7   2       10.27       16.23      3.09 o
  -9   7   2        0.89       -1.22      2.48 o
  -8   7   2        2.05        1.88      2.30 o
  -7   7   2      195.73      194.37      5.39 o
  -6   7   2      270.29      284.03      6.96 o
  -5   7   2       59.40       66.64      2.56 o
  -4   7   2       50.31       40.77      2.02 o
  -3   7   2       14.29       11.33      1.33 o
  -2   7   2        0.60       -1.00      1.00 o
  -1   7   2       18.83       20.77      1.72 o
   0   7   2        4.96        0.46      1.52 o
   1   7   2        0.07       -0.64      2.38 o
   2   7   2      423.60      422.41      8.70 o
   3   7   2      245.78      254.45      5.85 o
   4   7   2      105.08      103.12      3.31 o
   5   7   2       18.25       20.83      1.74 o
   6   7   2       23.16       23.18      1.78 o
   7   7   2        5.58        3.43      1.54 o
   8   7   2       27.45       27.51      2.27 o
   9   7   2       14.78       16.94      2.39 o
  10   7   2        1.06        1.96      2.03 o
  11   7   2        3.17        5.32      2.37 o
  12   7   2       19.90       25.34      3.13 o
  13   7   2        1.55        6.38      2.75 o
  14   7   2        4.15        6.81      3.15 o
 -13   8   2        0.10       -1.94      3.28 o
 -12   8   2        0.24       -3.02      3.02 o
 -11   8   2        0.10       -1.26      2.61 o
 -10   8   2        1.41        1.08      2.29 o
  -9   8   2        3.99        1.68      2.24 o
  -8   8   2        4.00        3.78      2.18 o
  -7   8   2        3.61        5.17      2.20 o
  -6   8   2       85.59       79.51      5.62 o
  -5   8   2       33.31       37.90      2.97 o
  -4   8   2      124.79      114.00      4.49 o
  -3   8   2       32.41       26.51      2.11 o
  -2   8   2       24.16       22.49      1.79 o
  -1   8   2       19.63       15.18      1.66 o
   0   8   2       67.44       59.48      2.72 o
   1   8   2       46.97       41.07      2.43 o
   2   8   2      176.40      170.06      5.48 o
   3   8   2       11.75       11.11      2.07 o
   4   8   2       11.49        6.89      1.92 o
   5   8   2        6.63        5.82      1.94 o
   6   8   2        0.16       -1.70      1.70 o
   7   8   2        0.36        1.13      1.79 o
   8   8   2        3.12        4.82      2.19 o
   9   8   2        1.27       -1.12      2.03 o
  10   8   2        2.00        0.85      2.30 o
  11   8   2        0.11       -2.33      2.33 o
  12   8   2        5.63        2.52      2.69 o
  13   8   2        6.14        5.62      2.95 o
 -12   9   2        6.32        4.70      3.88 o
 -11   9   2        1.10       -0.52      2.56 o
 -10   9   2        3.16       -1.12      2.40 o
  -9   9   2        0.03       -2.21      2.21 o
  -8   9   2        1.70       -0.67      2.16 o
  -7   9   2        0.86       -2.07      2.07 o
  -6   9   2        3.01        0.76      2.14 o
  -5   9   2        4.55        8.61      2.31 o
  -4   9   2       17.23       16.37      2.78 o
  -3   9   2        2.17       -0.12      1.82 o
  -2   9   2        0.42       -1.60      1.92 o
  -1   9   2        0.58       -1.43      1.86 o
   0   9   2       25.15       22.38      2.43 o
   1   9   2        8.83        5.65      2.07 o
   2   9   2        0.17       -1.87      1.87 o
   3   9   2        2.40        0.98      1.95 o
   4   9   2        0.91       -0.78      1.84 o
   5   9   2        2.20        0.04      1.91 o
   6   9   2        0.00       -1.85      1.85 o
   7   9   2        0.10       -0.25      3.00 o
   8   9   2       16.84       22.46      3.23 o
   9   9   2       18.56       26.14      3.23 o
  10   9   2        1.06       -2.52      2.52 o
  11   9   2        0.12       -2.60      2.60 o
 -10  10   2        0.32       -5.63      5.63 o
  -9  10   2        4.24        2.57      2.67 o
  -8  10   2        4.32        2.25      2.71 o
  -7  10   2        3.50        4.81      2.63 o
  -6  10   2        3.48        4.05      2.42 o
  -5  10   2        0.42       -2.10      2.10 o
  -4  10   2        0.94       -1.58      2.19 o
  -3  10   2        0.05       -1.92      1.92 o
  -2  10   2        1.67       -0.54      2.02 o
  -1  10   2        0.02       -1.90      1.90 o
   0  10   2        0.07       -1.91      1.91 o
   1  10   2        0.87       -2.03      2.03 o
   2  10   2        6.10        4.59      2.25 o
   3  10   2        0.41       -2.04      2.04 o
   4  10   2        3.19        0.81      2.23 o
   5  10   2        3.60        1.07      2.21 o
   6  10   2        1.61       -0.50      3.26 o
   7  10   2        5.82       13.65      3.42 o
   8  10   2        4.57        5.16      2.77 o
   9  10   2        8.80        3.23      2.88 o
  -6  11   2       15.83       17.26      3.23 o
  -5  11   2        1.28       -2.64      2.64 o
  -4  11   2        0.82       -2.59      2.59 o
  -3  11   2       11.44        9.06      2.79 o
  -2  11   2        0.37       -2.27      2.27 o
  -1  11   2       18.45       16.32      2.86 o
   0  11   2        0.68       -1.68      2.40 o
   1  11   2        2.85        1.63      2.49 o
   2  11   2       14.91       22.58      3.04 o
   3  11   2        1.02       -1.39      2.47 o
   4  11   2       23.65       29.15      4.48 o
   5  11   2        3.25        5.66      2.68 o
   6  11   2        0.82       -2.44      2.44 o
 -18   1   3        0.01       -0.94      3.89 o
 -17   1   3        2.39       -0.72      3.85 o
 -16   1   3        6.44        4.80      5.06 o
 -15   1   3       35.39       42.89      4.03 o
 -14   1   3      101.19      112.67      4.62 o
 -13   1   3        0.74        3.13      1.90 o
 -12   1   3       20.22       23.01      2.25 o
 -11   1   3        0.15        0.81      1.13 o
 -10   1   3       95.24       97.67      2.75 o
  -9   1   3       54.80       57.64      2.03 o
  -8   1   3      461.28      459.61      8.66 o
  -7   1   3      203.03      200.47      4.13 o
  -6   1   3        5.39        7.83      0.79 o
  -5   1   3       11.54       13.99      0.81 o
  -4   1   3       30.25       22.20      1.01 o
  -3   1   3        0.19        0.85      0.41 o
  -2   1   3      330.52      302.34      9.58 o
  -1   1   3      519.68      443.93     19.93 o
   0   1   3      331.00      304.17      7.78 o
   1   1   3      528.17      539.38     16.83 o
   2   1   3      373.72      318.28     10.42 o
   3   1   3        5.96        5.05      0.59 o
   4   1   3     1558.04     1450.13     25.24 o
   5   1   3        9.74        3.13      0.80 o
   6   1   3       13.08       13.71      0.98 o
   7   1   3       81.41       90.18      2.49 o
   8   1   3      415.34      422.61      8.76 o
   9   1   3       24.21       37.06      2.06 o
  10   1   3      296.66      303.74      6.89 o
  11   1   3       37.78       34.26      1.92 o
  12   1   3        2.38        0.06      1.28 o
  13   1   3        0.00       -1.74      2.00 o
  14   1   3        6.66        2.43      2.88 o
  15   1   3        1.37        2.51      3.26 o
  16   1   3        0.54        2.09      5.78 o
  17   1   3        0.08        2.95      4.08 o
 -17   2   3        0.80        2.24      3.97 o
 -16   2   3        9.39       10.05      5.16 o
 -15   2   3       24.10       27.85      3.62 o
 -14   2   3       19.42       20.31      3.14 o
 -13   2   3       22.30       26.95      2.61 o
 -12   2   3        0.17       -0.90      1.58 o
 -11   2   3        3.09        3.62      1.32 o
 -10   2   3        0.20       -0.53      1.02 o
  -9   2   3        8.03       11.67      1.23 o
  -8   2   3      233.74      217.57      4.59 o
  -7   2   3        4.72        5.96      0.92 o
  -6   2   3       12.19       10.49      0.85 o
  -5   2   3        3.70        1.48      0.52 o
  -4   2   3        0.04        0.69      0.50 o
  -3   2   3        2.00        7.10      0.57 o
  -2   2   3        0.28        0.83      0.39 o
  -1   2   3        1.54        1.82      0.67 o
   0   2   3        0.25        1.89      0.61 o
   1   2   3        2.95        1.95      0.76 o
   2   2   3      425.09      411.47      6.54 o
   3   2   3       22.65       28.21      1.19 o
   4   2   3      216.06      234.89      3.74 o
   5   2   3        8.59       17.73      1.11 o
   6   2   3       25.33       15.81      0.97 o
   7   2   3        0.03       -0.63      0.69 o
   8   2   3        9.91       12.42      1.28 o
   9   2   3       95.04       75.31      2.77 o
  10   2   3       13.55       16.26      1.70 o
  11   2   3       45.04       46.86      2.27 o
  12   2   3        0.20       -1.54      1.54 o
  13   2   3        2.86       -1.55      2.34 o
  14   2   3        0.09       -0.58      2.83 o
  15   2   3        1.86       -2.81      3.09 o
  16   2   3        1.09       -3.30      3.30 o
  17   2   3        0.15       -1.69      3.81 o
 -17   3   3        2.15        7.02      3.32 o
 -16   3   3        1.03        1.99      2.54 o
 -15   3   3       14.06       13.81      2.76 o
 -14   3   3        0.52       -1.20      2.75 o
 -13   3   3       30.57       34.36      3.25 o
 -12   3   3        7.64        9.36      1.94 o
 -11   3   3        2.72        2.65      1.35 o
 -10   3   3        0.12       -0.86      1.11 o
  -9   3   3       38.67       45.07      1.83 o
  -8   3   3       79.91       77.62      2.28 o
  -7   3   3      163.98      159.13      3.53 o
  -6   3   3        7.21        7.62      0.86 o
  -5   3   3       14.78       14.63      0.86 o
  -4   3   3        4.00        2.17      0.63 o
  -3   3   3       14.25       10.16      0.69 o
  -2   3   3       65.84       54.53      1.39 o
  -1   3   3       77.58       80.37      2.51 o
   0   3   3        0.14       -0.23      0.44 o
   1   3   3        2.43        1.40      0.87 o
   2   3   3      325.73      326.18      5.37 o
   3   3   3      644.71      648.41      9.71 o
   4   3   3       26.55       22.14      0.96 o
   5   3   3       84.33       86.79      1.76 o
   6   3   3       57.66       56.95      1.63 o
   7   3   3       80.08       83.03      2.13 o
   8   3   3        8.19        7.83      1.16 o
   9   3   3       52.35       42.04      1.87 o
  10   3   3       24.23       25.73      1.68 o
  11   3   3        2.72       -0.81      1.54 o
  12   3   3        4.65        2.76      2.94 o
  13   3   3       14.26       16.90      4.88 o
  14   3   3       10.17       13.87      3.41 o
  15   3   3        4.01        3.47      3.34 o
  16   3   3        4.33        1.87      3.59 o
 -17   4   3        2.09        4.91      3.65 o
 -16   4   3        0.89        1.46      2.58 o
 -15   4   3        0.93       -1.07      3.72 o
 -14   4   3        3.35        1.68      2.30 o
 -13   4   3        0.58       -2.21      2.21 o
 -12   4   3        0.54       -2.13      2.13 o
 -11   4   3       23.46       22.51      2.43 o
 -10   4   3       22.51       24.77      1.68 o
  -9   4   3       36.32       31.83      1.72 o
  -8   4   3       40.17       37.08      1.59 o
  -7   4   3        7.33        6.08      0.95 o
  -6   4   3        1.03       -0.27      0.71 o
  -5   4   3       80.95       80.71      2.22 o
  -4   4   3       15.74       13.07      1.21 o
  -3   4   3      567.93      591.08     10.84 o
  -2   4   3        0.27       -0.56      0.56 o
  -1   4   3      310.88      321.38      5.72 o
   0   4   3        4.48        4.16      0.79 o
   1   4   3       14.66       16.17      1.11 o
   2   4   3        0.01       -0.52      0.52 o
   3   4   3       21.94       20.98      1.09 o
   4   4   3       37.74       42.10      1.45 o
   5   4   3        7.36       11.43      0.89 o
   6   4   3       10.21        8.72      0.90 o
   7   4   3       30.39       26.26      1.41 o
   8   4   3       10.86        7.57      1.15 o
   9   4   3        8.32        5.95      1.51 o
  10   4   3       16.49       14.49      1.91 o
  11   4   3        0.09       -1.53      1.53 o
  12   4   3        5.06        3.13      2.25 o
  13   4   3        5.26        3.84      2.75 o
  14   4   3        7.69        3.79      3.20 o
  15   4   3        2.41        0.65      3.38 o
  16   4   3        1.70        7.57      4.21 o
 -16   5   3        0.36       -1.95      3.14 o
 -15   5   3        0.35       -1.33      2.41 o
 -14   5   3        1.51        1.25      2.35 o
 -13   5   3        0.13       -2.05      2.05 o
 -12   5   3        4.24        1.83      3.47 o
 -11   5   3       73.07       70.30      5.11 o
 -10   5   3        0.02       -1.96      1.96 o
  -9   5   3       42.27       41.40      2.58 o
  -8   5   3       29.74       30.48      1.90 o
  -7   5   3        1.35       -0.98      1.01 o
  -6   5   3       49.79       44.76      1.81 o
  -5   5   3        2.09        0.47      0.89 o
  -4   5   3      294.54      309.18      5.72 o
  -3   5   3        2.33        1.84      1.04 o
  -2   5   3      356.78      377.12      6.78 o
  -1   5   3        1.50        0.28      1.25 o
   0   5   3      523.78      503.21      8.87 o
   1   5   3       21.50       25.44      1.64 o
   2   5   3       61.54       55.14      1.77 o
   3   5   3       64.44       55.18      1.64 o
   4   5   3        2.68        3.84      0.89 o
   5   5   3      276.89      272.58      4.93 o
   6   5   3       61.91       56.46      2.95 o
   7   5   3        0.59       -1.57      1.57 o
   8   5   3        2.57        0.53      1.19 o
   9   5   3        3.13       -1.40      1.40 o
  10   5   3        0.65       -1.41      1.41 o
  11   5   3        4.85        6.03      1.67 o
  12   5   3        2.88        0.51      2.19 o
  13   5   3        3.68        1.78      2.46 o
  14   5   3        5.36        2.88      3.29 o
  15   5   3        9.75       12.96      3.99 o
 -15   6   3        7.77       11.83      3.44 o
 -14   6   3        1.93        1.10      3.01 o
 -13   6   3        1.64        3.58      3.06 o
 -12   6   3        0.76        2.09      2.91 o
 -11   6   3        0.59        4.66      2.91 o
 -10   6   3      209.78      208.05      7.74 o
  -9   6   3        7.22        4.43      2.75 o
  -8   6   3       77.24       68.51      3.39 o
  -7   6   3      122.00      114.91      4.08 o
  -6   6   3       84.13       78.32      2.83 o
  -5   6   3        4.98        2.67      1.12 o
  -4   6   3       27.38       27.19      1.47 o
  -3   6   3      105.61      102.33      2.43 o
  -2   6   3        8.34        6.27      1.30 o
  -1   6   3       25.02       23.08      1.23 o
   0   6   3       32.55       34.46      1.50 o
   1   6   3       69.84       64.59      2.18 o
   2   6   3      127.18      123.82      3.11 o
   3   6   3      501.86      511.47     10.11 o
   4   6   3      386.84      386.29      7.30 o
   5   6   3       14.97       28.79      3.03 o
   6   6   3      108.81      114.50      3.66 o
   7   6   3        2.73        0.66      1.50 o
   8   6   3       15.73       13.90      1.87 o
   9   6   3       12.78        8.92      1.76 o
  10   6   3        1.70       -0.68      1.56 o
  11   6   3        9.74        9.08      2.28 o
  12   6   3       23.79       29.21      3.32 o
  13   6   3        0.04       -2.49      2.49 o
  14   6   3        0.01       -3.31      3.31 o
 -14   7   3        0.93       -2.85      4.57 o
 -13   7   3        0.01        0.34      3.05 o
 -12   7   3        6.57        3.70      3.01 o
 -11   7   3        6.42        1.78      2.90 o
 -10   7   3        4.40        5.60      2.93 o
  -9   7   3       36.33       34.85      3.66 o
  -8   7   3       44.51       47.50      3.98 o
  -7   7   3      174.41      168.66      7.09 o
  -6   7   3       41.85       47.59      2.62 o
  -5   7   3        9.92        9.52      1.70 o
  -4   7   3       15.80       15.46      2.01 o
  -3   7   3       23.04       19.13      2.65 o
  -2   7   3        3.73        1.35      1.40 o
  -1   7   3       65.88       57.88      2.59 o
   0   7   3       18.12       16.01      2.33 o
   1   7   3      148.96      136.59      3.90 o
   2   7   3      335.12      355.86      8.45 o
   3   7   3       74.98       75.07      3.44 o
   4   7   3       13.83        9.72      1.98 o
   5   7   3       85.02       77.10      2.84 o
   6   7   3       97.39       98.10      3.21 o
   7   7   3        0.00       -1.50      1.50 o
   8   7   3        0.19       -1.57      1.57 o
   9   7   3        1.60       -0.19      1.63 o
  10   7   3        5.23        2.97      2.19 o
  11   7   3        5.36        8.04      2.57 o
  12   7   3       25.90       30.64      3.64 o
  13   7   3        1.15       -0.62      3.58 o
 -13   8   3        1.77        4.05      4.39 o
 -12   8   3        0.10       -0.70      3.13 o
 -11   8   3        8.43        2.22      3.17 o
 -10   8   3        0.22        0.89      2.33 o
  -9   8   3        0.40       -0.43      2.27 o
  -8   8   3        6.76        4.29      2.30 o
  -7   8   3        6.10        9.33      2.40 o
  -6   8   3       18.80       19.26      2.69 o
  -5   8   3       12.47       13.46      2.48 o
  -4   8   3      124.04      122.99      4.04 o
  -3   8   3       68.25       64.17      2.96 o
  -2   8   3       17.92       20.65      2.11 o
  -1   8   3       49.64       49.66      2.51 o
   0   8   3       27.46       33.22      2.62 o
   1   8   3        3.86        2.75      1.94 o
   2   8   3       52.24       53.55      2.91 o
   3   8   3        0.95       -1.73      1.73 o
   4   8   3        4.04        1.43      1.84 o
   5   8   3        8.39        5.45      1.97 o
   6   8   3        0.04       -1.76      1.76 o
   7   8   3        0.26       -1.54      1.54 o
   8   8   3        0.49        0.18      2.03 o
   9   8   3        5.66        3.69      2.45 o
  10   8   3        1.61       -2.34      2.34 o
  11   8   3       14.07       13.81      3.58 o
  12   8   3        0.47        0.39      3.63 o
 -11   9   3        5.23        3.22      2.78 o
 -10   9   3        0.53       -2.31      2.31 o
  -9   9   3        1.53       -0.07      2.40 o
  -8   9   3        2.39       -2.30      2.30 o
  -7   9   3        5.60        6.87      2.50 o
  -6   9   3       27.84       24.27      2.86 o
  -5   9   3        2.19       -0.42      2.20 o
  -4   9   3        7.68        4.21      2.29 o
  -3   9   3        0.82       -1.97      1.97 o
  -2   9   3        0.25       -0.75      2.24 o
  -1   9   3       11.24       11.80      3.37 o
   0   9   3       64.51       63.76      3.29 o
   1   9   3        7.01        6.64      2.17 o
   2   9   3        0.56       -1.92      1.92 o
   3   9   3        4.10        2.22      2.04 o
   4   9   3        4.79        4.54      2.13 o
   5   9   3        0.27       -1.91      1.91 o
   6   9   3        7.96        9.92      2.33 o
   7   9   3       40.79       45.76      3.59 o
   8   9   3       12.54       19.68      3.10 o
   9   9   3        9.16       10.68      2.92 o
  10   9   3        0.89       -1.55      2.67 o
  -9  10   3        2.05       -1.43      3.30 o
  -8  10   3        6.36        5.00      2.70 o
  -7  10   3        3.83        4.18      2.72 o
  -6  10   3        0.00       -2.41      2.41 o
  -5  10   3       11.44        7.73      2.59 o
  -4  10   3        5.83        5.32      2.52 o
  -3  10   3        2.57       -2.34      2.34 o
  -2  10   3        0.01       -2.05      2.11 o
  -1  10   3        3.08       -1.74      2.15 o
   0  10   3        1.63       -0.74      2.20 o
   1  10   3        7.58        7.50      2.45 o
   2  10   3        1.21       -2.41      2.45 o
   3  10   3        5.23        3.71      2.40 o
   4  10   3       10.77       10.63      2.64 o
   5  10   3        0.19       -1.80      2.73 o
   6  10   3       28.29       33.98      3.21 o
   7  10   3        3.52        3.50      2.84 o
   8  10   3       11.17       11.41      3.06 o
  -5  11   3        1.67       -2.70      2.70 o
  -4  11   3        0.61       -2.65      2.65 o
  -3  11   3        0.07       -2.52      2.52 o
  -2  11   3        0.39       -2.59      2.59 o
  -1  11   3        0.06       -2.37      2.37 o
   0  11   3        2.22       -3.50      3.50 o
   1  11   3       14.27       16.64      2.97 o
   2  11   3        0.01       -1.52      2.53 o
   3  11   3        0.45       -2.45      2.51 o
   4  11   3        2.07        0.11      2.56 o
 -17   0   4        3.12        0.93      5.94 o
 -16   0   4        2.39       -5.22      5.22 o
 -15   0   4       30.53       41.57      7.13 o
 -14   0   4        0.37       -0.26      4.23 o
 -13   0   4        3.99        6.04      3.98 o
 -12   0   4       13.17       15.59      4.18 o
 -11   0   4        4.08        5.62      1.99 o
 -10   0   4       31.39       36.68      2.63 o
  -9   0   4       50.78       52.03      2.76 o
  -8   0   4       48.69       55.80      2.70 o
  -7   0   4        2.99        8.05      2.31 o
  -6   0   4        0.02        0.62      1.08 o
  -5   0   4      400.84      395.69     14.82 o
  -4   0   4     6381.91     6563.40    159.77 o
  -3   0   4      185.00      166.17      7.58 o
  -2   0   4     2629.74     2355.20     97.07 o
   2   0   4      352.07      324.39     10.07 o
   3   0   4        0.87       -0.65      0.65 o
   4   0   4       67.06       58.30      2.16 o
   5   0   4       43.43       45.28      1.87 o
   6   0   4       16.02       18.55      1.86 o
   7   0   4       27.67       24.48      2.30 o
   8   0   4       26.32       31.14      2.92 o
   9   0   4      674.14      680.64     21.66 o
  10   0   4        2.25        1.70      2.79 o
  11   0   4       27.50       36.26      3.26 o
  12   0   4       20.72       17.63      3.04 o
  13   0   4        8.97       12.24      4.34 o
  14   0   4       40.66       57.68      7.02 o
  15   0   4       11.65       21.53      5.89 o
  16   0   4       28.32       47.19      7.38 o
 -17   1   4        1.73        7.30      4.36 o
 -16   1   4       35.90       42.49      5.44 o
 -15   1   4       14.15       25.21      9.14 o
 -14   1   4       12.79       14.91      3.50 o
 -13   1   4        3.13        2.64      2.66 o
 -12   1   4        0.02       -0.54      2.33 o
 -11   1   4        0.31       -1.32      1.32 o
 -10   1   4       91.44       90.97      2.74 o
  -9   1   4        0.98        1.06      1.03 o
  -8   1   4       35.56       36.31      1.59 o
  -7   1   4        0.00       -0.60      0.74 o
  -6   1   4       37.29       37.60      1.40 o
  -5   1   4       89.61       65.91      3.77 o
  -4   1   4        9.37        7.41      1.40 o
  -3   1   4     2234.65     2174.47     41.06 o
  -2   1   4      132.19      161.54      4.55 o
  -1   1   4        3.05        0.85      0.93 o
   0   1   4       40.71       34.13      1.44 o
   1   1   4       22.00       16.34      1.20 o
   2   1   4      170.08      169.94      5.71 o
   3   1   4       44.16       49.98      1.49 o
   4   1   4      181.75      188.30      4.02 o
   5   1   4        0.13       -0.22      0.53 o
   6   1   4        3.44        2.54      0.82 o
   7   1   4        0.21        2.58      1.30 o
   8   1   4      276.95      267.77      6.72 o
   9   1   4        3.28       11.83      3.41 o
  10   1   4       85.67       88.76      3.30 o
  11   1   4        9.74        9.01      1.70 o
  12   1   4        1.07       -1.44      1.44 o
  13   1   4        0.14        0.93      1.96 o
  14   1   4        3.74        1.16      2.88 o
  15   1   4       15.80       18.85      3.96 o
  16   1   4        0.16       -1.36      3.46 o
 -17   2   4        2.26        5.80      5.45 o
 -16   2   4        1.33        4.93      4.21 o
 -15   2   4       20.92       23.57      7.25 o
 -14   2   4        4.03        6.11      3.26 o
 -13   2   4       16.05       16.26      6.25 o
 -12   2   4        4.27        0.65      1.96 o
 -11   2   4       62.48       60.07      2.91 o
 -10   2   4       30.74       30.48      1.96 o
  -9   2   4       59.44       59.96      2.31 o
  -8   2   4       73.82       69.38      2.09 o
  -7   2   4       15.62       17.00      1.28 o
  -6   2   4       61.73       63.66      1.79 o
  -5   2   4      252.40      264.68      5.11 o
  -4   2   4        1.13        0.86      1.01 o
  -3   2   4      218.30      179.18      5.05 o
  -2   2   4      162.34      141.07      5.18 o
  -1   2   4        0.55       -0.55      0.55 o
   0   2   4       48.21       48.79      3.96 o
   1   2   4        0.80       -1.06      1.19 o
   2   2   4      720.11      735.18     29.94 o
   3   2   4      592.68      590.08     10.54 o
   4   2   4      174.25      164.14      3.14 o
   5   2   4        3.70        3.98      0.66 o
   6   2   4       93.05       90.35      2.51 o
   7   2   4        0.96        0.27      1.05 o
   8   2   4      168.42      169.28      4.22 o
   9   2   4      161.44      151.05      4.47 o
  10   2   4       45.12       44.79      2.40 o
  11   2   4        0.83       -1.31      1.31 o
  12   2   4        4.34        4.52      1.86 o
  13   2   4        4.02        1.63      1.97 o
  14   2   4        0.26       -2.11      2.83 o
  15   2   4        0.01       -2.67      3.12 o
  16   2   4        6.40        5.83      3.97 o
 -17   3   4        6.90       10.42      4.52 o
 -16   3   4        2.41        3.61      3.24 o
 -15   3   4        0.03       -4.41      4.41 o
 -14   3   4        0.79       -2.03      2.93 o
 -13   3   4        3.94        0.69      2.72 o
 -12   3   4        2.19        0.77      2.04 o
 -11   3   4       10.47       10.72      1.84 o
 -10   3   4       44.21       37.84      2.32 o
  -9   3   4       12.77       12.27      1.47 o
  -8   3   4       14.71       14.92      1.39 o
  -7   3   4        7.08        4.66      1.06 o
  -6   3   4        4.92        4.44      0.97 o
  -5   3   4       40.14       34.18      1.34 o
  -4   3   4       96.18       87.86      2.22 o
  -3   3   4       55.75       48.99      1.37 o
  -2   3   4       67.40       53.74      2.42 o
  -1   3   4       73.82       77.86      2.51 o
   0   3   4       35.80       32.45      1.59 o
   1   3   4        3.90        3.36      1.19 o
   2   3   4       36.65       39.99      1.69 o
   3   3   4       62.00       66.76      1.67 o
   4   3   4        5.60        5.39      0.72 o
   5   3   4        5.52        5.14      0.98 o
   6   3   4        1.08       -0.81      0.81 o
   7   3   4        1.10       -1.09      1.09 o
   8   3   4        4.01        4.62      1.27 o
   9   3   4       16.10       13.90      1.53 o
  10   3   4        0.09       -1.28      1.28 o
  11   3   4       27.45       21.50      2.51 o
  12   3   4        0.85        2.75      1.93 o
  13   3   4        2.26        0.19      2.03 o
  14   3   4        3.73        5.96      3.21 o
  15   3   4        5.70        4.67      3.63 o
 -16   4   4        1.97        0.46      4.36 o
 -15   4   4        0.65        2.19      3.00 o
 -14   4   4        0.70       -2.77      2.77 o
 -13   4   4        0.20       -2.32      2.32 o
 -12   4   4        0.63       -1.94      1.94 o
 -11   4   4        0.34       -1.83      1.83 o
 -10   4   4        8.10        3.58      1.52 o
  -9   4   4       13.12       10.95      1.54 o
  -8   4   4        4.65        3.45      1.13 o
  -7   4   4       11.51        8.89      1.18 o
  -6   4   4        0.13       -0.87      0.87 o
  -5   4   4      126.91      114.56      2.99 o
  -4   4   4        1.57        1.49      0.80 o
  -3   4   4        1.77        3.38      0.78 o
  -2   4   4      128.78      113.40      3.66 o
  -1   4   4        0.38       -0.76      0.76 o
   0   4   4       45.00       40.57      1.34 o
   1   4   4       63.61       53.74      2.98 o
   2   4   4        1.77        1.15      0.68 o
   3   4   4        8.02        9.07      0.82 o
   4   4   4       17.05       20.41      1.19 o
   5   4   4       56.27       49.45      1.68 o
   6   4   4      102.41       96.96      2.43 o
   7   4   4       42.52       39.44      1.80 o
   8   4   4        0.44       -1.04      1.04 o
   9   4   4        4.27        3.86      1.26 o
  10   4   4       58.13       50.07      3.22 o
  11   4   4        3.69        1.26      1.84 o
  12   4   4        4.44        0.75      1.88 o
  13   4   4        1.33        1.33      2.90 o
  14   4   4        0.01        2.32      3.21 o
  15   4   4       11.81       19.15     10.97 o
 -15   5   4        5.51       10.81      3.33 o
 -14   5   4        7.30        9.83      3.18 o
 -13   5   4        6.49        5.06      2.85 o
 -12   5   4       10.09       11.76      3.35 o
 -11   5   4      101.64      102.65      4.32 o
 -10   5   4        1.70        3.24      1.56 o
  -9   5   4       48.44       43.48      2.32 o
  -8   5   4        3.86        2.35      1.53 o
  -7   5   4       14.80       17.25      2.20 o
  -6   5   4        0.44       -0.05      1.12 o
  -5   5   4       32.60       32.43      1.64 o
  -4   5   4       27.88       33.87      1.65 o
  -3   5   4       97.38       94.19      2.41 o
  -2   5   4       89.44       83.91      2.25 o
  -1   5   4        0.03       -0.76      0.76 o
   0   5   4        0.73       -0.73      0.82 o
   1   5   4       15.51       16.03      1.46 o
   2   5   4        0.50       -0.88      0.88 o
   3   5   4      145.20      136.29      3.93 o
   4   5   4       81.43       78.13      2.27 o
   5   5   4       58.22       55.87      2.38 o
   6   5   4       34.38       37.48      1.83 o
   7   5   4       47.40       37.60      2.19 o
   8   5   4       19.16       18.55      1.65 o
   9   5   4       19.61       19.39      1.91 o
  10   5   4        7.11        1.75      1.81 o
  11   5   4        1.29       -1.78      1.78 o
  12   5   4        0.03       -1.90      1.90 o
  13   5   4        0.05       -2.86      2.86 o
  14   5   4        7.06        9.33      4.85 o
 -15   6   4        4.13       10.59      6.30 o
 -14   6   4        4.17        8.05      4.20 o
 -13   6   4        3.35        5.65      4.05 o
 -12   6   4       53.33       53.39      5.42 o
 -11   6   4       21.98       27.06      3.62 o
 -10   6   4       33.72       33.73      3.77 o
  -9   6   4        0.14       -0.55      1.87 o
  -8   6   4        3.16        2.87      1.76 o
  -7   6   4       12.21       11.39      1.90 o
  -6   6   4        0.17       -1.01      1.19 o
  -5   6   4        2.01        0.92      1.24 o
  -4   6   4        0.69       -1.01      1.01 o
  -3   6   4        4.18        1.92      1.43 o
  -2   6   4       23.35       21.62      1.55 o
  -1   6   4        0.03       -1.39      1.39 o
   0   6   4       11.65       10.65      1.53 o
   1   6   4      101.44       95.92      3.06 o
   2   6   4        0.00        1.03      1.45 o
   3   6   4       29.30       39.15      2.39 o
   4   6   4      156.46      168.31      4.28 o
   5   6   4      116.25      124.82      3.24 o
   6   6   4       93.70       93.95      2.75 o
   7   6   4       48.20       47.84      2.32 o
   8   6   4       38.56       35.14      2.32 o
   9   6   4        0.50       -1.46      1.46 o
  10   6   4        0.49        1.42      1.97 o
  11   6   4        0.67        4.56      2.65 o
  12   6   4        0.01       -2.00      3.13 o
  13   6   4        0.10       -3.19      3.19 o
 -13   7   4        0.05        5.81      4.14 o
 -12   7   4        1.32        3.49      3.81 o
 -11   7   4        2.69        1.93      3.70 o
 -10   7   4        0.36        1.32      2.87 o
  -9   7   4       58.32       62.66      4.40 o
  -8   7   4       67.75       82.08      4.77 o
  -7   7   4       51.34       54.32      2.77 o
  -6   7   4       41.64       43.47      2.50 o
  -5   7   4       11.86        8.61      1.68 o
  -4   7   4        0.97       -1.46      1.46 o
  -3   7   4        7.81        7.28      2.28 o
  -2   7   4        0.21       -1.42      1.42 o
  -1   7   4        1.34        0.85      1.67 o
   0   7   4      165.74      169.50      4.86 o
   1   7   4       88.64      102.25      3.62 o
   2   7   4      123.44      129.55      4.26 o
   3   7   4       13.81       14.26      2.13 o
   4   7   4       11.34       11.96      2.08 o
   5   7   4        8.74       10.73      1.74 o
   6   7   4        8.11        8.05      1.67 o
   7   7   4        6.45        9.79      1.71 o
   8   7   4        0.71        1.69      1.65 o
   9   7   4        4.44        5.82      2.10 o
  10   7   4       15.05       20.08      4.45 o
  11   7   4        1.74        8.32      3.69 o
  12   7   4        5.91        9.84      3.83 o
 -12   8   4        0.85        0.18      3.83 o
 -11   8   4        0.44       -1.72      3.82 o
 -10   8   4        1.55        5.43      2.88 o
  -9   8   4        1.80        1.81      2.39 o
  -8   8   4       29.39       27.87      3.01 o
  -7   8   4       15.22       18.49      2.73 o
  -6   8   4       65.34       69.70      3.99 o
  -5   8   4       17.54       17.06      2.11 o
  -4   8   4       13.32       10.82      1.92 o
  -3   8   4        4.78        2.98      1.68 o
  -2   8   4       15.58       14.81      2.01 o
  -1   8   4       28.97       27.05      2.37 o
   0   8   4       90.04       94.08      4.20 o
   1   8   4       18.19       22.69      2.43 o
   2   8   4       11.27        5.40      2.18 o
   3   8   4        3.04        1.22      1.89 o
   4   8   4        0.01       -1.76      1.76 o
   5   8   4        0.27       -1.73      1.73 o
   6   8   4        1.54       -0.27      1.86 o
   7   8   4        1.95        0.12      1.78 o
   8   8   4        1.48        1.40      2.20 o
   9   8   4        0.51       -2.18      2.18 o
  10   8   4        3.18        4.78      3.64 o
  11   8   4        3.41        3.11      3.71 o
 -10   9   4        0.33       -2.13      2.85 o
  -9   9   4        0.02       -0.33      2.80 o
  -8   9   4        1.65       -1.08      2.45 o
  -7   9   4        1.83       -2.28      2.28 o
  -6   9   4        6.77        5.53      2.41 o
  -5   9   4        5.50        1.18      2.28 o
  -4   9   4        0.74       -2.15      2.15 o
  -3   9   4        0.05       -2.10      2.10 o
  -2   9   4       14.46        7.83      2.43 o
  -1   9   4        4.35        2.51      2.24 o
   0   9   4        0.15       -0.27      2.18 o
   1   9   4        0.00       -2.43      3.01 o
   2   9   4        0.33       -1.97      1.97 o
   3   9   4        2.20       -2.03      2.03 o
   4   9   4        0.20       -2.01      2.01 o
   5   9   4        0.00       -2.10      2.10 o
   6   9   4       10.62       18.86      3.09 o
   7   9   4       11.46       16.17      3.58 o
   8   9   4        2.84        0.02      3.26 o
   9   9   4        0.45        0.58      3.25 o
  -7  10   4        0.03       -2.91      2.91 o
  -6  10   4        0.54       -2.20      2.83 o
  -5  10   4        0.02       -2.40      2.40 o
  -4  10   4        1.35       -2.30      2.30 o
  -3  10   4        0.28       -2.45      2.45 o
  -2  10   4        0.21       -2.38      2.38 o
  -1  10   4        0.55       -2.39      2.39 o
   0  10   4        1.63       -2.44      2.44 o
   1  10   4        0.18       -2.84      2.84 o
   2  10   4        0.82       -2.52      2.52 o
   3  10   4        1.94       -0.48      2.81 o
   4  10   4        3.12        0.84      2.90 o
   5  10   4        2.16        5.87      3.05 o
   6  10   4        2.01       -1.34      3.31 o
  -1  11   4        2.93       -0.94      8.00 o
   0  11   4        6.10        2.99      5.78 o
 -16   1   5       19.23       20.73      4.65 o
 -15   1   5        1.00        5.42      3.51 o
 -14   1   5        8.61       10.36      3.49 o
 -13   1   5        0.05       -0.12      2.64 o
 -12   1   5        9.22       10.56      2.94 o
 -11   1   5       13.12       13.70      2.05 o
 -10   1   5       91.88      100.86      3.64 o
  -9   1   5       13.68       16.05      1.79 o
  -8   1   5        0.92        1.00      1.24 o
  -7   1   5       14.87       17.80      1.56 o
  -6   1   5        0.43       -0.64      1.01 o
  -5   1   5        0.08       -0.50      0.94 o
  -4   1   5       72.91       71.48      1.85 o
  -3   1   5      138.42      120.32      3.71 o
  -2   1   5       36.85       31.46      2.66 o
  -1   1   5       28.14       30.77      1.54 o
   0   1   5       19.57       17.00      1.27 o
   1   1   5        5.35        2.38      1.06 o
   2   1   5      360.72      345.44     16.29 o
   3   1   5       11.52       14.86      1.36 o
   4   1   5       17.47       15.41      0.95 o
   5   1   5       37.20       44.91      1.88 o
   6   1   5      147.60      157.95      4.22 o
   7   1   5        0.13       -0.44      1.40 o
   8   1   5      202.54      212.06      5.67 o
   9   1   5       23.16       32.11      2.20 o
  10   1   5        9.29        8.71      1.62 o
  11   1   5        0.31       -0.96      1.48 o
  12   1   5        5.88        5.86      1.82 o
  13   1   5        0.73       -2.02      2.02 o
  14   1   5        0.28       -2.34      2.92 o
  15   1   5        0.95        0.82      3.45 o
 -16   2   5       11.10       12.66      6.74 o
 -15   2   5       10.41       13.03      3.83 o
 -14   2   5        0.68        0.94      3.08 o
 -13   2   5        0.23        1.24      2.72 o
 -12   2   5        0.08       -0.84      2.63 o
 -11   2   5        2.85        3.61      1.98 o
 -10   2   5       46.75       48.47      2.63 o
  -9   2   5        0.62       -0.19      1.34 o
  -8   2   5        5.33        3.38      1.55 o
  -7   2   5        3.24        0.48      1.09 o
  -6   2   5        0.69        0.58      0.89 o
  -5   2   5        1.68        3.28      0.81 o
  -4   2   5        0.05       -0.12      0.72 o
  -3   2   5        0.10        0.72      1.15 o
  -2   2   5        0.02       -0.83      0.94 o
  -1   2   5        1.14       -1.45      1.45 o
   0   2   5       29.96       27.98      1.78 o
   1   2   5       14.89       16.36      2.49 o
   2   2   5      136.08      142.41      5.43 o
   3   2   5       26.27       30.02      1.39 o
   4   2   5        4.94        4.31      0.75 o
   5   2   5        0.63        0.43      0.91 o
   6   2   5        0.62        0.06      1.88 o
   7   2   5       46.64       39.92      2.92 o
   8   2   5        8.68        7.46      1.57 o
   9   2   5       46.11       46.64      2.43 o
  10   2   5        0.01       -1.35      1.35 o
  11   2   5        2.03       -0.15      1.50 o
  12   2   5        0.13       -1.56      1.56 o
  13   2   5        0.71       -2.03      2.03 o
  14   2   5        0.82       -2.86      2.86 o
  15   2   5        0.03       -1.53      3.18 o
 -16   3   5        0.53        3.16      4.10 o
 -15   3   5        8.80        7.52      3.81 o
 -14   3   5        0.51       -2.23      3.10 o
 -13   3   5        0.01       -2.68      2.68 o
 -12   3   5        0.82       -0.31      2.58 o
 -11   3   5        2.98        1.43      2.58 o
 -10   3   5        5.96        7.37      1.96 o
  -9   3   5       52.01       47.62      2.42 o
  -8   3   5        3.18        4.37      1.34 o
  -7   3   5        0.42       -1.08      1.08 o
  -6   3   5        0.77       -0.89      0.89 o
  -5   3   5        4.22        3.84      0.88 o
  -4   3   5        0.12       -0.60      0.60 o
  -3   3   5       10.16       13.17      0.82 o
  -2   3   5        1.25        0.65      1.03 o
  -1   3   5        0.00       -1.19      2.17 o
   0   3   5       41.24       34.07      2.54 o
   1   3   5      162.87      160.83      5.77 o
   2   3   5        3.64        1.41      1.20 o
   3   3   5        6.23        5.29      0.72 o
   4   3   5        7.71        6.69      1.07 o
   5   3   5       12.82       13.76      1.38 o
   6   3   5        3.91        1.66      1.19 o
   7   3   5       27.08       22.68      1.82 o
   8   3   5       15.18       14.85      1.69 o
   9   3   5        2.17        0.61      1.36 o
  10   3   5        0.26       -0.73      1.41 o
  11   3   5       11.30       11.75      1.92 o
  12   3   5        5.17        5.36      2.14 o
  13   3   5        2.31        2.68      2.24 o
  14   3   5        8.75        8.06      7.31 o
 -15   4   5        0.15       -1.39      3.04 o
 -14   4   5        0.27       -2.78      3.29 o
 -13   4   5        5.37        5.66      2.78 o
 -12   4   5       10.53        9.76      3.23 o
 -11   4   5        2.38        1.89      1.75 o
 -10   4   5        5.41        7.79      1.79 o
  -9   4   5        3.75        0.33      1.47 o
  -8   4   5        1.40       -1.13      1.13 o
  -7   4   5       13.39       14.03      1.44 o
  -6   4   5        2.66        0.10      1.20 o
  -5   4   5      126.31      120.21      2.97 o
  -4   4   5        4.28        2.88      1.00 o
  -3   4   5       97.17       88.10      2.58 o
  -2   4   5        3.09        0.84      0.86 o
  -1   4   5       17.13       13.76      1.17 o
   0   4   5        0.34       -0.78      0.78 o
   1   4   5        0.15       -0.92      0.92 o
   2   4   5       33.66       32.51      1.44 o
   3   4   5       18.08       19.74      1.27 o
   4   4   5       12.97       12.42      1.32 o
   5   4   5       24.65       24.53      1.76 o
   6   4   5       10.68       10.25      1.53 o
   7   4   5        1.09       -1.06      1.31 o
   8   4   5       16.55       16.05      1.84 o
   9   4   5        1.53        0.34      1.65 o
  10   4   5        2.80       -0.08      1.50 o
  11   4   5        6.27        6.18      2.02 o
  12   4   5        0.93       -0.05      1.98 o
  13   4   5        2.83        3.64      2.40 o
  14   4   5        3.19        5.20      4.96 o
 -14   5   5        0.56        1.08      4.08 o
 -13   5   5       12.14       16.86      3.33 o
 -12   5   5        0.14        2.23      2.75 o
 -11   5   5       36.92       38.61      3.54 o
 -10   5   5        6.15        5.85      1.84 o
  -9   5   5        1.60        1.86      1.61 o
  -8   5   5        1.47        0.86      1.70 o
  -7   5   5        0.62       -0.22      1.51 o
  -6   5   5       61.75       54.20      2.58 o
  -5   5   5        0.49       -0.30      1.11 o
  -4   5   5       95.14       90.62      2.66 o
  -3   5   5        8.61        8.46      1.79 o
  -2   5   5      139.52      129.19      2.98 o
  -1   5   5        8.81        5.65      1.13 o
   0   5   5        8.55        6.27      1.40 o
   1   5   5       22.63       22.53      2.17 o
   2   5   5        1.50        1.23      1.64 o
   3   5   5       87.71       85.36      3.14 o
   4   5   5       30.74       31.25      1.92 o
   5   5   5        0.17       -0.95      1.38 o
   6   5   5        5.13        2.31      1.93 o
   7   5   5        7.64        9.53      2.09 o
   8   5   5        0.72        1.62      1.54 o
   9   5   5        1.21        1.03      1.82 o
  10   5   5        3.23       -0.36      1.87 o
  11   5   5        4.40        3.03      2.09 o
  12   5   5        3.60        0.29      2.26 o
  13   5   5        9.01       13.60      3.73 o
 -13   6   5        0.08        6.36      5.53 o
 -12   6   5       45.17       56.03      5.62 o
 -11   6   5        0.18        1.11      3.85 o
 -10   6   5       41.17       40.38      7.87 o
  -9   6   5       27.36       31.79      2.94 o
  -8   6   5       32.78       35.56      2.87 o
  -7   6   5        1.17       -0.89      1.48 o
  -6   6   5        6.61        2.64      1.54 o
  -5   6   5        9.96       10.96      1.72 o
  -4   6   5        0.95        0.17      1.29 o
  -3   6   5        9.80        3.63      2.58 o
  -2   6   5        4.27        1.76      2.73 o
  -1   6   5       15.43       14.30      1.66 o
   0   6   5       50.93       63.09      4.33 o
   1   6   5      304.28      320.59      8.40 o
   2   6   5      118.17      122.25      6.10 o
   3   6   5       25.87       34.79      4.01 o
   4   6   5      115.75      117.65      4.94 o
   5   6   5        6.84        3.02      1.78 o
   6   6   5        3.66        4.05      1.70 o
   7   6   5        4.68        2.89      2.36 o
   8   6   5        3.03        1.06      1.95 o
   9   6   5        2.85       -1.88      1.88 o
  10   6   5       10.76       16.60      2.70 o
  11   6   5        0.39       -2.08      2.22 o
  12   6   5        0.98       -2.66      3.29 o
 -12   7   5        1.89        4.18      4.07 o
 -11   7   5       16.05       18.97      4.52 o
 -10   7   5        4.95        3.97      3.85 o
  -9   7   5       55.95       61.31      5.55 o
  -8   7   5       13.92       12.74      2.62 o
  -7   7   5        0.27        0.26      1.79 o
  -6   7   5        6.11        4.11      1.76 o
  -5   7   5       13.73       13.15      1.98 o
  -4   7   5        0.24       -1.49      1.49 o
  -3   7   5       10.86       11.37      2.28 o
  -2   7   5        4.73        3.19      2.71 o
  -1   7   5       27.54       37.41      2.61 o
   0   7   5      131.25      153.30      5.16 o
   1   7   5       51.97       56.87      5.77 o
   2   7   5       28.16       29.57      5.12 o
   3   7   5       49.95       50.45      3.75 o
   4   7   5       50.89       58.23      4.20 o
   5   7   5        0.71        1.77      2.26 o
   6   7   5        0.35       -1.14      1.73 o
   7   7   5        0.44        0.61      1.84 o
   8   7   5        0.97       -1.64      2.13 o
   9   7   5        4.15        2.86      2.93 o
  10   7   5       19.77       26.97      3.28 o
  11   7   5        2.57        1.33      2.71 o
 -11   8   5        0.03        2.63      5.37 o
 -10   8   5        2.57        0.59      2.90 o
  -9   8   5        2.25        4.89      2.89 o
  -8   8   5       13.91       13.69      3.14 o
  -7   8   5        1.23        6.86      2.86 o
  -6   8   5       37.12       39.43      2.88 o
  -5   8   5       14.97       15.83      2.30 o
  -4   8   5        0.00       -1.55      1.69 o
  -3   8   5       19.90       17.94      2.33 o
  -2   8   5       19.69       26.36      2.52 o
  -1   8   5        5.75        4.84      2.70 o
   0   8   5       27.14       29.99      3.49 o
   1   8   5        4.43        0.43      2.79 o
   2   8   5        1.20       -2.45      2.45 o
   3   8   5        2.25       -1.06      2.43 o
   4   8   5        0.04        1.82      2.45 o
   5   8   5        0.18        0.10      2.71 o
   6   8   5        0.70       -0.69      4.49 o
   7   8   5        5.24        7.70      2.41 o
   8   8   5        2.37        1.07      2.59 o
   9   8   5        6.98        8.18      2.87 o
  -8   9   5        3.82        4.61      2.97 o
  -7   9   5        0.22        0.40      2.78 o
  -6   9   5        5.65        2.15      2.89 o
  -5   9   5        1.75       -2.62      2.62 o
  -4   9   5        0.75       -2.55      2.55 o
  -3   9   5        3.66        4.37      2.92 o
  -2   9   5       21.32       19.19      2.62 o
  -1   9   5        0.39        1.03      2.90 o
   0   9   5        0.71       -2.77      2.77 o
   1   9   5        0.59       -2.81      2.81 o
   2   9   5        0.59       -2.76      2.76 o
   3   9   5        0.00       -2.94      2.94 o
   4   9   5        2.77        0.46      2.67 o
   5   9   5       20.04       32.69      5.12 o
   6   9   5       11.69       22.88      3.70 o
   7   9   5        8.11       15.09      4.86 o
  -5  10   5        0.14       -3.36      3.36 o
  -4  10   5        0.22       -2.87      2.87 o
  -3  10   5        0.61       -2.98      3.07 o
  -2  10   5        0.38       -2.43      3.04 o
  -1  10   5        8.60        3.60      3.34 o
   0  10   5        0.00       -3.04      3.04 o
   1  10   5        0.88       -3.04      3.04 o
   2  10   5        5.26       -1.11      5.31 o
   3  10   5        0.13       -3.24      3.24 o
 -15   0   6        0.01        2.69      5.47 o
 -14   0   6        1.67       -0.31      4.91 o
 -13   0   6        3.44        3.30      4.23 o
 -12   0   6        3.73       -1.76      3.92 o
 -11   0   6       11.52       14.00      3.12 o
 -10   0   6        6.35        6.47      2.59 o
  -9   0   6        1.11       -0.03      2.12 o
  -8   0   6        0.14        2.22      2.28 o
  -7   0   6       89.91       90.26      6.40 o
  -6   0   6      701.20      730.80     48.77 o
  -5   0   6       75.42       75.13      5.68 o
  -4   0   6      810.66      777.53     56.72 o
  -3   0   6       19.54       30.01      4.75 o
   3   0   6       10.49        9.07      1.35 o
   4   0   6        0.26       -0.09      1.14 o
   5   0   6        1.06        0.72      1.50 o
   6   0   6        6.74        5.09      2.03 o
   7   0   6      335.45      353.69     24.06 o
   8   0   6        1.53       -0.01      2.74 o
   9   0   6        0.01        2.50      2.06 o
  10   0   6       21.54       21.06      2.95 o
  11   0   6        7.12        8.56      2.72 o
  12   0   6       15.92       26.29      4.11 o
  13   0   6        3.52       10.36      5.03 o
  14   0   6       26.37       29.38      5.78 o
 -15   1   6        0.00        1.77      3.49 o
 -14   1   6        0.06       -0.92      4.44 o
 -13   1   6        0.00        1.36      3.10 o
 -12   1   6       19.55       24.83      3.72 o
 -11   1   6        1.79        2.66      1.88 o
 -10   1   6       11.93       12.21      1.93 o
  -9   1   6        0.06       -0.08      1.52 o
  -8   1   6        6.09        7.97      1.67 o
  -7   1   6        8.96        3.55      4.73 o
  -6   1   6        0.43        4.34      3.25 o
  -5   1   6      497.92      479.71     11.99 o
  -4   1   6       48.91       66.76      4.65 o
  -3   1   6       12.94       11.53      2.12 o
  -2   1   6       11.60       10.18      1.23 o
  -1   1   6        6.24        1.84      1.31 o
   0   1   6       23.46       21.86      3.74 o
   1   1   6       22.63       23.92      2.00 o
   2   1   6       73.95       67.57      3.08 o
   3   1   6        6.52        5.50      1.04 o
   4   1   6        0.44        1.22      0.89 o
   5   1   6        9.27       10.24      1.27 o
   6   1   6       69.47       62.08      2.93 o
   7   1   6        4.02       10.43      1.75 o
   8   1   6      111.32      119.70      3.84 o
   9   1   6        0.56        2.56      1.48 o
  10   1   6        0.43       -0.96      1.48 o
  11   1   6        0.79       -1.19      1.60 o
  12   1   6        0.52       -1.23      1.81 o
  13   1   6        8.32        6.11      2.51 o
  14   1   6        0.07        1.12      3.18 o
 -15   2   6        4.67        9.21      4.29 o
 -14   2   6        1.14        0.82      3.40 o
 -13   2   6        6.63        5.48      3.25 o
 -12   2   6        1.25        4.71      3.29 o
 -11   2   6       22.87       21.60      2.66 o
 -10   2   6       14.16       13.83      1.96 o
  -9   2   6        0.11       -0.90      1.44 o
  -8   2   6        3.64        2.11      1.45 o
  -7   2   6       15.69       15.60      1.83 o
  -6   2   6        0.64       -0.35      2.10 o
  -5   2   6        6.86        2.10      3.97 o
  -4   2   6        1.93        2.06      1.92 o
  -3   2   6        6.94        4.66      1.65 o
  -2   2   6       10.68        6.29      2.92 o
   0   2   6      171.62      170.36      6.30 o
   1   2   6       96.55      100.98      3.62 o
   2   2   6       74.16       75.41      4.59 o
   3   2   6       25.73       25.15      2.28 o
   4   2   6       16.70       17.71      1.34 o
   5   2   6        0.09       -1.28      1.28 o
   6   2   6       35.43       37.24      2.15 o
   7   2   6       77.50       70.37      3.06 o
   8   2   6       19.77       20.02      1.90 o
   9   2   6        0.16       -0.65      1.40 o
  10   2   6        0.81       -0.66      1.49 o
  11   2   6        2.05        0.41      1.66 o
  12   2   6        0.06       -1.71      1.71 o
  13   2   6        0.01       -2.05      2.05 o
 -15   3   6        0.36       -2.17      5.16 o
 -14   3   6        0.46        2.28      3.37 o
 -13   3   6        0.87       -1.12      2.95 o
 -12   3   6       11.65        7.44      3.18 o
 -11   3   6        5.67        5.00      2.10 o
 -10   3   6        8.86        7.15      2.00 o
  -9   3   6        2.58        0.27      1.43 o
  -8   3   6        0.13       -1.25      1.25 o
  -7   3   6        6.87        4.98      1.38 o
  -6   3   6       27.04       24.60      1.66 o
  -5   3   6        2.72        3.70      1.07 o
  -4   3   6       11.89       10.97      1.12 o
  -3   3   6       19.42       20.98      1.70 o
  -2   3   6        5.44        6.59      1.33 o
  -1   3   6        1.93       -0.52      1.33 o
   0   3   6        6.66        6.12      2.21 o
   1   3   6       26.39       25.65      2.02 o
   2   3   6       11.40        9.93      2.00 o
   3   3   6        8.60        8.47      1.67 o
   4   3   6        0.57       -0.98      0.98 o
   5   3   6        3.23        1.05      1.20 o
   6   3   6        5.05        8.48      1.45 o
   7   3   6        0.79       -0.34      1.25 o
   8   3   6        0.07        2.39      1.42 o
   9   3   6       23.87       20.57      2.04 o
  10   3   6        1.48        2.06      1.63 o
  11   3   6        1.51       -0.87      1.71 o
  12   3   6        2.37        2.53      2.25 o
  13   3   6        2.00        3.35      2.41 o
 -14   4   6        0.38       -1.70      3.04 o
 -13   4   6        0.15       -0.72      3.60 o
 -12   4   6        7.13        3.88      2.76 o
 -11   4   6        3.14        2.34      1.88 o
 -10   4   6        0.46       -1.59      1.59 o
  -9   4   6        4.80        4.80      1.63 o
  -8   4   6        1.26        0.14      1.41 o
  -7   4   6       19.45       16.63      1.59 o
  -6   4   6        4.34        3.37      1.19 o
  -5   4   6        5.78        4.75      1.21 o
  -4   4   6       28.01       26.67      1.57 o
  -3   4   6        0.03       -0.25      0.94 o
  -2   4   6        1.82        2.40      1.36 o
  -1   4   6       11.18       12.52      1.63 o
   0   4   6        0.29       -1.29      1.42 o
   1   4   6        2.25       -0.96      1.53 o
   2   4   6        7.88        5.04      1.80 o
   3   4   6       11.67       12.35      1.52 o
   4   4   6       16.10       18.34      2.65 o
   5   4   6        8.41        8.67      1.55 o
   6   4   6        0.22       -1.27      1.27 o
   7   4   6        0.14       -1.71      1.71 o
   8   4   6       25.69       26.19      2.19 o
   9   4   6        3.94        1.06      1.59 o
  10   4   6        3.53        1.99      1.89 o
  11   4   6        0.14       -1.95      1.95 o
  12   4   6        0.01       -0.92      3.34 o
 -13   5   6       24.47       31.80      5.60 o
 -12   5   6        0.50        4.01      2.87 o
 -11   5   6       18.14       20.23      3.15 o
 -10   5   6        0.35       -0.60      1.79 o
  -9   5   6        0.69       -0.07      1.66 o
  -8   5   6        0.18        0.66      1.72 o
  -7   5   6        1.69        2.37      1.77 o
  -6   5   6        6.28        4.64      1.88 o
  -5   5   6       21.23       22.43      1.73 o
  -4   5   6       13.20       12.89      1.56 o
  -3   5   6        3.73        1.15      1.11 o
  -2   5   6        1.09       -1.28      1.28 o
  -1   5   6       14.88       15.89      1.40 o
   0   5   6        1.45        0.90      1.70 o
   1   5   6       20.56       25.16      2.16 o
   2   5   6       30.96       33.83      2.52 o
   3   5   6       30.99       32.32      2.43 o
   4   5   6       35.19       36.09      3.18 o
   5   5   6       15.45       12.08      2.33 o
   6   5   6        8.70        7.71      1.75 o
   7   5   6       19.04       18.48      2.07 o
   8   5   6        3.01        1.69      1.66 o
   9   5   6        0.34       -1.86      1.86 o
  10   5   6        0.15       -1.86      1.86 o
  11   5   6        0.00       -2.10      2.10 o
  12   5   6        3.60        4.96      4.18 o
 -12   6   6       13.68       20.98      4.78 o
 -11   6   6        0.60        4.23      3.83 o
 -10   6   6        0.64       -1.19      2.33 o
  -9   6   6        4.27        4.80      2.30 o
  -8   6   6        1.96        1.40      2.00 o
  -7   6   6        0.08        0.10      1.56 o
  -6   6   6        0.20       -1.54      1.54 o
  -5   6   6        0.99       -1.21      1.34 o
  -4   6   6        4.30        0.56      1.40 o
  -3   6   6        0.80       -1.29      1.68 o
  -2   6   6        2.05        1.36      2.68 o
  -1   6   6       45.90       48.71      2.95 o
   0   6   6        1.99        1.71      2.00 o
   1   6   6        1.80        2.40      2.06 o
   2   6   6       31.93       43.84      3.63 o
   3   6   6       59.16       73.94      3.78 o
   4   6   6       46.54       48.93      3.91 o
   5   6   6        7.35        8.09      1.91 o
   6   6   6       23.33       21.39      2.21 o
   7   6   6        1.67       -1.81      1.81 o
   8   6   6        0.62       -0.04      2.18 o
   9   6   6        0.11        3.05      2.24 o
  10   6   6        0.00       -2.28      2.28 o
 -11   7   6        9.14       10.65      4.40 o
 -10   7   6        8.25       16.71      4.38 o
  -9   7   6       20.80       31.23      4.87 o
  -8   7   6       17.36       21.44      3.00 o
  -7   7   6        8.94        8.19      2.05 o
  -6   7   6        0.93        0.22      1.72 o
  -5   7   6        2.64        2.74      1.80 o
  -4   7   6        0.09       -1.57      1.57 o
  -3   7   6        1.24        1.84      2.24 o
  -2   7   6       36.65       43.21      2.49 o
  -1   7   6       19.73       30.64      2.94 o
   0   7   6       66.62       80.77      3.80 o
   1   7   6        4.29        3.50      2.28 o
   2   7   6        2.18        1.97      2.56 o
   3   7   6        6.15        9.01      2.89 o
   4   7   6        0.20        0.51      2.99 o
   5   7   6        0.42        0.03      3.02 o
   6   7   6        2.40       -1.01      2.46 o
   7   7   6        1.78        0.65      2.20 o
   8   7   6        5.68        5.77      2.57 o
   9   7   6        1.85        3.07      2.61 o
  -9   8   6        4.13        8.31      3.21 o
  -8   8   6       21.58       24.53      3.54 o
  -7   8   6        6.92        5.57      2.31 o
  -6   8   6        6.56        3.96      2.11 o
  -5   8   6        0.35       -0.77      1.81 o
  -4   8   6        2.19        1.09      1.93 o
  -3   8   6       11.58       13.54      2.25 o
  -2   8   6       21.21       21.47      2.52 o
  -1   8   6       12.88       17.85      3.18 o
   0   8   6        6.92        2.00      4.55 o
   1   8   6        2.19       -2.07      2.72 o
   2   8   6        0.00       -2.81      2.81 o
   3   8   6        0.16       -2.82      2.83 o
   4   8   6        0.12       -1.97      2.93 o
   5   8   6        1.67       -2.31      2.96 o
   6   8   6        0.45       -3.11      3.11 o
   7   8   6        0.75       -2.95      3.34 o
  -6   9   6        0.49       -3.62      3.62 o
  -5   9   6        0.09       -2.73      2.73 o
  -4   9   6        4.93        2.12      2.20 o
  -3   9   6        1.41       -2.12      2.12 o
  -2   9   6        0.74       -2.85      2.85 o
  -1   9   6        0.85       -2.79      2.79 o
   0   9   6        0.23       -3.76      3.76 o
   1   9   6        0.73       -3.00      3.00 o
   2   9   6        0.09       -3.16      3.16 o
   3   9   6        0.04       -1.77      3.34 o
   4   9   6        3.57        6.28      3.71 o
 -14   1   7        0.72       -0.78      3.57 o
 -13   1   7        1.96        3.87      3.60 o
 -12   1   7       12.32       19.33      3.83 o
 -11   1   7        0.06        0.50      1.97 o
 -10   1   7        1.10        0.53      1.78 o
  -9   1   7        3.90        5.57      1.85 o
  -8   1   7        0.20       -1.55      1.55 o
  -7   1   7        1.26       -0.38      1.46 o
  -6   1   7       12.32       18.63      1.91 o
  -5   1   7       16.17       23.82      1.95 o
  -4   1   7        4.15        1.88      1.64 o
  -3   1   7        0.06       -1.31      1.31 o
  -2   1   7        0.17       -1.81      1.81 o
  -1   1   7        1.21       -2.27      2.27 o
   0   1   7       58.83       61.72      4.31 o
   1   1   7        1.94        4.70      1.65 o
   2   1   7        7.73        6.23      1.53 o
   3   1   7        9.52       12.03      1.86 o
   4   1   7       27.68       30.18      1.81 o
   5   1   7        1.60        2.66      3.21 o
   6   1   7       75.53       82.32      5.40 o
   7   1   7        5.85       11.94      1.75 o
   8   1   7       11.02       12.50      1.79 o
   9   1   7        0.40       -1.43      1.43 o
  10   1   7        3.08        1.84      1.72 o
  11   1   7        0.32        0.06      1.81 o
  12   1   7        0.04       -1.14      1.97 o
 -13   2   7        0.47        3.23      5.29 o
 -12   2   7        6.61        5.29      2.58 o
 -11   2   7        0.10       -0.70      2.17 o
 -10   2   7        1.88        4.19      1.85 o
  -9   2   7        0.95       -1.58      1.58 o
  -8   2   7        0.28       -1.42      1.42 o
  -7   2   7        1.66        0.47      1.41 o
  -6   2   7        0.42       -1.25      1.25 o
  -5   2   7        1.55        1.50      1.31 o
  -4   2   7        0.56       -0.53      1.55 o
  -3   2   7        0.06       -1.24      1.24 o
  -2   2   7        1.77       -0.90      1.34 o
  -1   2   7        5.34        0.36      2.02 o
   0   2   7       34.88       40.36      2.73 o
   1   2   7       19.76       24.59      1.98 o
   2   2   7        0.01       -0.96      1.46 o
   3   2   7        0.09       -2.07      2.07 o
   4   2   7        0.06       -2.17      2.17 o
   5   2   7       14.64       12.82      2.26 o
   6   2   7        2.94        2.96      1.38 o
   7   2   7       27.35       28.46      2.07 o
   8   2   7        0.01        0.11      1.44 o
   9   2   7        1.30        0.42      1.55 o
  10   2   7        0.15       -1.34      1.60 o
  11   2   7        0.07       -1.72      1.72 o
  12   2   7        0.29       -1.83      1.83 o
 -13   3   7        0.05        0.72      3.37 o
 -12   3   7        0.36       -0.03      2.37 o
 -11   3   7       10.56       11.86      2.54 o
 -10   3   7        0.94        1.43      1.96 o
  -9   3   7        2.04        0.72      1.64 o
  -8   3   7        0.46       -1.38      1.38 o
  -7   3   7        0.77        0.38      1.33 o
  -6   3   7        4.57        1.65      1.19 o
  -5   3   7        2.67        1.68      1.27 o
  -4   3   7        1.25       -0.97      1.37 o
  -3   3   7        0.17       -1.42      1.42 o
  -2   3   7        1.56        1.56      1.38 o
  -1   3   7       27.90       28.18      1.89 o
   0   3   7        2.55        1.42      1.49 o
   1   3   7        0.25       -1.60      2.37 o
   2   3   7        0.03       -1.68      1.68 o
   3   3   7        0.47       -1.73      1.73 o
   4   3   7        0.81       -0.82      1.93 o
   5   3   7        8.20        7.30      1.41 o
   6   3   7        6.48        3.83      1.46 o
   7   3   7        2.06        0.01      1.45 o
   8   3   7        0.64        0.69      1.55 o
   9   3   7        3.94        3.94      1.73 o
  10   3   7        1.71        0.78      1.70 o
  11   3   7        0.42        0.75      1.88 o
 -12   4   7        0.01       -1.88      2.81 o
 -11   4   7        1.28        0.39      1.98 o
 -10   4   7        1.55       -0.03      1.79 o
  -9   4   7        1.67       -0.38      1.64 o
  -8   4   7        1.23       -0.48      1.53 o
  -7   4   7       22.55       22.80      2.21 o
  -6   4   7        2.01        2.96      1.20 o
  -5   4   7       25.03       21.43      1.69 o
  -4   4   7        1.85        0.57      1.53 o
  -3   4   7       11.55        9.35      1.76 o
  -2   4   7        0.18       -1.03      1.43 o
  -1   4   7        0.37       -0.99      1.67 o
   0   4   7       12.09       13.67      2.14 o
   1   4   7        4.85        5.78      1.94 o
   2   4   7        3.56        2.27      1.97 o
   3   4   7        6.35        5.43      2.15 o
   4   4   7        4.40        2.45      1.27 o
   5   4   7        0.12       -1.43      1.57 o
   6   4   7       10.41       11.38      1.70 o
   7   4   7        1.89        1.53      1.59 o
   8   4   7        1.17        0.00      1.93 o
   9   4   7        3.17        4.07      1.84 o
  10   4   7        0.13       -1.99      1.99 o
  11   4   7        1.68       -1.65      3.72 o
 -11   5   7        1.94        1.43      2.14 o
 -10   5   7        0.14       -1.31      2.18 o
  -9   5   7        0.07        0.03      2.04 o
  -8   5   7        9.08        7.19      2.33 o
  -7   5   7        0.20       -0.67      1.64 o
  -6   5   7       18.14       17.39      2.07 o
  -5   5   7        4.73        3.76      1.67 o
  -4   5   7       24.13       21.86      1.83 o
  -3   5   7        2.71       -0.07      1.75 o
  -2   5   7        0.38       -1.65      1.65 o
  -1   5   7        1.91        2.66      1.82 o
   0   5   7        8.02        7.27      1.94 o
   1   5   7       14.65       19.99      2.71 o
   2   5   7        9.62       16.29      2.87 o
   3   5   7        1.11        1.95      2.23 o
   4   5   7        3.86        1.02      1.83 o
   5   5   7        4.99        5.35      1.61 o
   6   5   7        0.94       -1.41      1.54 o
   7   5   7        0.14       -1.59      1.71 o
   8   5   7        1.12        0.01      1.68 o
   9   5   7        2.23        0.98      2.12 o
  10   5   7        0.62       -1.62      2.74 o
 -10   6   7        9.99       10.36      2.79 o
  -9   6   7        0.05       -0.07      2.22 o
  -8   6   7        1.07        0.92      2.79 o
  -7   6   7        0.30        0.36      2.05 o
  -6   6   7        0.14       -1.76      2.29 o
  -5   6   7        1.15       -1.22      1.50 o
  -4   6   7        0.56       -0.87      1.70 o
  -3   6   7        2.81        2.31      1.77 o
  -2   6   7       12.23       26.49      4.12 o
  -1   6   7       99.39      119.25      5.29 o
   0   6   7       24.36       30.83      4.78 o
   1   6   7       25.01       39.88      6.22 o
   2   6   7       50.71       66.11      7.95 o
   3   6   7        6.96       12.39      2.95 o
   4   6   7        0.00       -1.53      2.01 o
   5   6   7        1.38        0.05      1.62 o
   6   6   7        2.17       -1.81      2.02 o
   7   6   7        0.34        0.50      2.03 o
   8   6   7        3.04        5.03      2.29 o
  -8   7   7        1.34       -0.54      2.24 o
  -7   7   7        3.58        2.88      2.01 o
  -6   7   7        0.00       -1.15      1.82 o
  -5   7   7        0.46        0.23      2.73 o
  -4   7   7        0.83       -0.89      1.75 o
  -3   7   7        1.94        8.27      1.99 o
  -2   7   7       30.71       52.26      3.83 o
  -1   7   7       20.00       30.99      3.86 o
   0   7   7       25.16       28.06      3.43 o
   1   7   7       17.53       21.34      7.02 o
   2   7   7       18.47       21.86      5.65 o
   3   7   7        1.62       -1.26      7.56 o
   4   7   7        0.42       -0.13      2.67 o
   5   7   7        0.03       -2.19      2.70 o
   6   7   7        0.07        0.01      2.90 o
   7   7   7        2.43        0.07      2.69 o
  -6   8   7        1.25       -2.01      3.05 o
  -5   8   7        5.23        3.59      2.08 o
  -4   8   7        4.18        3.53      2.06 o
  -3   8   7        2.05        3.49      2.92 o
  -2   8   7        6.00        6.86      3.06 o
  -1   8   7        2.72       -0.51      4.21 o
   0   8   7        0.00       -4.02      5.06 o
   1   8   7        0.94       -3.01      3.01 o
   2   8   7        0.00       -3.02      3.02 o
   3   8   7        0.43       -2.92      2.92 o
   4   8   7        0.67       -0.77      4.34 o
 -12   0   8        1.27        8.93      5.27 o
 -11   0   8        1.06        0.74      3.08 o
 -10   0   8        0.03        1.42      3.00 o
  -9   0   8       15.54       25.11      8.42 o
  -8   0   8       70.25       81.42      5.00 o
  -7   0   8       23.36       29.74      5.58 o
  -6   0   8      198.73      212.88     22.02 o
  -5   0   8        0.49        8.67      3.05 o
   4   0   8        0.18       -1.53      1.89 o
   5   0   8      103.21      118.00      8.93 o
   6   0   8        0.45        4.57      4.23 o
   7   0   8        8.66       13.59      2.48 o
   8   0   8        8.63        9.81      2.56 o
   9   0   8        1.76        2.93      2.57 o
  10   0   8        2.87        5.08      3.30 o
 -12   1   8        3.33        5.13      3.54 o
 -11   1   8        0.02       -0.42      2.46 o
 -10   1   8        0.33       -1.79      2.00 o
  -9   1   8        1.33       -1.07      2.29 o
  -8   1   8        2.61       -2.56      5.60 o
  -7   1   8       89.36       81.33      4.11 o
  -6   1   8       13.62       17.45      2.34 o
  -5   1   8       18.73       14.37      2.50 o
  -4   1   8        0.47       -0.10      1.38 o
  -3   1   8        0.82       -1.40      2.02 o
  -2   1   8        1.71       -1.26      1.26 o
   0   1   8       16.47       17.69      2.01 o
   2   1   8        0.15       -1.50      1.50 o
   3   1   8        3.25       -0.35      1.79 o
   4   1   8       14.75        9.86      2.44 o
   5   1   8        0.50        4.01      1.58 o
   6   1   8       60.63       72.53      3.56 o
   7   1   8        0.12        3.06      1.58 o
   8   1   8        0.04        0.74      1.59 o
   9   1   8        0.76        1.64      1.70 o
  10   1   8        0.00       -1.70      1.77 o
 -12   2   8        1.35        7.13      4.29 o
 -11   2   8        1.08       -1.18      2.94 o
 -10   2   8        0.25       -1.83      1.83 o
  -9   2   8        0.83       -1.76      1.76 o
  -8   2   8        0.56       -1.93      1.93 o
  -7   2   8        0.03        0.27      2.34 o
  -6   2   8        1.82        2.96      2.29 o
  -5   2   8        2.67        0.71      1.63 o
  -4   2   8        1.13       -1.82      1.82 o
  -3   2   8        0.07       -1.90      1.90 o
  -2   2   8       33.10       31.86      4.72 o
  -1   2   8       10.40       11.22      4.03 o
   0   2   8       22.48       21.90      3.59 o
   1   2   8       15.91       14.66      2.21 o
   2   2   8        0.36       -1.70      1.70 o
   3   2   8        0.00       -1.76      1.76 o
   4   2   8        1.83       -1.21      2.15 o
   5   2   8       19.30       15.55      2.81 o
   6   2   8        4.40        6.76      1.60 o
   7   2   8        0.31       -0.88      1.52 o
   8   2   8        0.03       -0.20      1.62 o
   9   2   8        0.42       -1.48      1.66 o
 -11   3   8        0.93        0.90      2.36 o
 -10   3   8        0.89        1.45      2.14 o
  -9   3   8        0.41       -0.10      1.95 o
  -8   3   8        5.49        5.44      1.72 o
  -7   3   8        0.02       -0.29      1.43 o
  -6   3   8        0.38       -1.68      1.68 o
  -5   3   8        3.42        1.89      1.73 o
  -4   3   8        0.34       -1.56      1.56 o
  -3   3   8        1.04       -1.03      1.44 o
  -2   3   8        1.46        1.10      1.89 o
  -1   3   8       13.62       12.91      1.76 o
   0   3   8        4.52        1.99      1.63 o
   1   3   8        4.34        2.71      2.08 o
   2   3   8        0.06       -1.77      1.77 o
   3   3   8        1.50       -1.58      1.97 o
   4   3   8        1.82        1.16      2.12 o
   5   3   8        0.06       -1.19      2.27 o
   6   3   8        0.14       -0.64      1.67 o
   7   3   8       10.58        8.21      1.75 o
   8   3   8        1.07       -0.09      1.63 o
   9   3   8        0.88       -1.09      1.75 o
 -10   4   8        0.17        0.45      1.93 o
  -9   4   8        3.03        1.71      1.86 o
  -8   4   8        1.04        0.42      1.73 o
  -7   4   8        3.55        3.55      1.57 o
  -6   4   8        5.87        3.95      1.94 o
  -5   4   8        0.03       -0.63      1.69 o
  -4   4   8        0.10        0.91      1.65 o
  -3   4   8        1.85       -0.59      1.59 o
  -2   4   8        0.35        0.10      1.54 o
  -1   4   8        0.71       -1.27      1.57 o
   0   4   8        3.48        2.33      1.77 o
   1   4   8        1.81        1.77      2.22 o
   2   4   8        0.36       -1.75      2.06 o
   3   4   8        0.22       -0.70      2.17 o
   4   4   8        0.07       -1.85      2.15 o
   5   4   8        0.44       -0.33      2.30 o
   6   4   8        4.30        1.26      1.56 o
   7   4   8        1.78       -0.11      1.62 o
   8   4   8        2.00        0.01      1.74 o
  -9   5   8        0.00       -1.54      2.49 o
  -8   5   8        0.88        0.50      1.89 o
  -7   5   8        3.42        3.57      2.54 o
  -6   5   8        0.75        0.61      1.78 o
  -5   5   8        2.25        1.75      2.68 o
  -4   5   8        1.21        2.07      2.29 o
  -3   5   8        3.46       -1.26      1.93 o
  -2   5   8        2.85        0.92      2.49 o
  -1   5   8        1.37       -1.48      3.06 o
   0   5   8        6.98        9.53      2.30 o
   1   5   8        7.64       13.16      3.98 o
   2   5   8       15.28       21.59      3.29 o
   3   5   8        4.77        6.22      2.70 o
   4   5   8        1.43        1.42      2.50 o
   5   5   8        8.49        6.38      2.14 o
   6   5   8        0.83       -1.07      1.57 o
   7   5   8        0.03        0.01      1.99 o
  -7   6   8        0.11       -1.84      1.84 o
  -6   6   8        0.62       -1.65      1.85 o
  -5   6   8        0.84        0.87      1.70 o
  -4   6   8        0.03       -0.56      3.32 o
  -3   6   8       12.90       13.00      4.38 o
  -2   6   8        1.75        6.67      3.37 o
  -1   6   8        0.34        3.47      3.15 o
   0   6   8        3.08        3.61      4.34 o
   1   6   8       16.05       27.85      4.98 o
   2   6   8       14.61       25.95      7.33 o
   3   6   8        0.00        0.74      3.61 o
   4   6   8        7.94        7.85      3.03 o
   5   6   8        1.13        0.91      2.03 o
  -4   7   8        6.57        6.92      2.70 o
  -3   7   8        2.61       13.20      3.18 o
  -2   7   8       19.86       48.80      6.87 o
  -1   7   8        0.95       11.82      4.91 o
   0   7   8        0.08        2.58      4.23 o
   1   7   8        2.08        5.53      4.70 o
   2   7   8        0.28        3.36      4.39 o
  -9   1   9        0.40       -0.49      2.38 o
  -8   1   9        1.59        5.35      2.07 o
  -7   1   9        2.07        4.90      1.81 o
  -6   1   9        0.12        3.07      2.42 o
  -5   1   9        0.33       -0.92      1.74 o
  -4   1   9        0.52       -1.84      1.84 o
   3   1   9        1.19       -1.93      1.93 o
   4   1   9       16.64       18.99      2.67 o
   5   1   9        0.56        4.05      2.34 o
   6   1   9        5.92       10.01      2.08 o
   7   1   9        0.09       -1.13      2.39 o
  -9   2   9        0.37        0.15      2.56 o
  -8   2   9        0.23       -1.61      1.88 o
  -7   2   9        1.35       -0.81      2.50 o
  -6   2   9        0.29       -0.64      1.85 o
  -5   2   9        0.04       -1.72      1.72 o
  -4   2   9        0.15       -1.62      1.62 o
  -3   2   9        0.77       -1.60      1.60 o
  -2   2   9        5.14        4.36      1.70 o
  -1   2   9        7.37        8.57      2.10 o
   0   2   9        0.06       -1.52      1.52 o
   1   2   9        0.07       -1.70      1.70 o
   2   2   9        0.21       -1.89      1.89 o
   3   2   9        3.28       -2.09      2.09 o
   4   2   9        0.56       -2.13      2.13 o
   5   2   9       10.76       12.06      2.63 o
   6   2   9        0.02       -0.97      2.31 o
  -8   3   9        2.47       -0.99      1.84 o
  -7   3   9        0.41        1.40      2.78 o
  -6   3   9        1.14       -1.16      1.80 o
  -5   3   9        0.09       -1.29      1.66 o
  -4   3   9        0.04       -1.70      1.70 o
  -3   3   9        3.13        1.92      1.81 o
  -2   3   9        1.11       -0.27      1.72 o
  -1   3   9        1.03       -0.02      1.70 o
   0   3   9        0.39       -1.64      1.64 o
   1   3   9        0.01       -1.53      1.53 o
   2   3   9        0.07       -2.12      2.12 o
   3   3   9        1.58       -2.13      2.17 o
   4   3   9        1.70       -0.30      3.69 o
   5   3   9        1.27        1.35      4.75 o
  -6   4   9        1.11        1.71      2.41 o
  -5   4   9        3.39        2.61      1.98 o
  -4   4   9        0.06       -0.10      1.81 o
  -3   4   9        0.05       -1.73      1.73 o
  -2   4   9        2.44        2.91      2.02 o
  -1   4   9        0.38       -0.57      2.40 o
   0   4   9        0.39       -0.89      1.88 o
   1   4   9        0.81        0.35      2.03 o
   2   4   9        0.99       -0.75      2.37 o
   3   4   9        0.25        1.35      2.45 o
   4   4   9        3.97        3.45      2.61 o
  -4   5   9        0.00       -2.75      2.75 o
  -3   5   9        0.02        3.12      2.99 o
  -2   5   9        5.12        4.70      3.10 o
  -1   5   9        1.68        1.53      2.53 o
   0   5   9        3.19        5.39      4.41 o
   1   5   9        0.78       -1.76      2.72 o
   2   5   9        1.38       -2.94      3.67 o
 
